# Supplementary material for: Using deep-learning predictions reveals a large number of register errors in PDB depositions
Source: IUCrJ. 2024 Oct 10;11(Pt 6):938–50. doi: 10.1107/S2052252524009114 (PMC11533997; doi:10.1107/S2052252524009114)
Supplement: Supplementary file 2 [file m-11-00938-sup2.xlsx]

## Sheet: Sanchez Rodriguez et al Supp Ta
	PDB_CHAIN_ID	METHOD	RESOLUTION	YEAR	CLUSTER_ID	PLDDT	RESIDUE_RANGE	SIZE	SHIFT	GESAMT_QSCORE	GESAMT_RMSD	GESAMT_N_ALIGNED	N_CONTACTS_MEAN	N_CONTACTS_MEDIAN	N_CONTACTS_SUM	TOTAL_N_CONTACTS
0	6xbw:s	EM	3.37	2020	20512	82.7447	251 - 258	8	-1	0.837772	1.32014	1	4.5	4.5	36	855
1	6xby:s	EM	3.79	2020	20512	82.7447	251 - 258	8	-1	0.871252	1.15324	1	4.5	4.5	36	855
2	5tj5:H	EM	3.9	2016	12329	79.8784	2 - 6	5	1	0.527766	1.38345	0.8	4	5	20	363
3	5tj5:E	EM	3.9	2016	12329	79.8784	2 - 6	5	1	0.65858	2.16004	1	4	5	20	363
4	5tj5:G	EM	3.9	2016	12329	79.8784	2 - 6	5	1	0.699776	1.96501	1	4	5	20	363
5	5tj5:J	EM	3.9	2016	12329	79.8784	2 - 6	5	1	0.685002	2.03436	1	4	5	20	363
6	5tj5:F	EM	3.9	2016	12329	79.8784	2 - 6	5	1	0.527766	1.38345	0.8	4	5	20	363
7	7dqx:D	X-ray	3.44	2020	23113	93.9601	95 - 116	22	1	0.62952	2.0066	0.954545	4.40909	4	97	2487
8	7dqx:D	X-ray	3.44	2020	23113	93.0804	238 - 242	5	1	0.550183	1.21213	0.8	8.6	9	43	2487
9	7dqx:D	X-ray	3.44	2020	23113	96.227	428 - 486	59	2	0.68626	1.37012	0.910714	5.98214	6	335	2487
10	7dqx:D	X-ray	3.44	2020	23113	95.2801	726 - 738	13	1	0.883138	1.0913	1	6.07692	6	79	2487
11	7dqx:A	X-ray	3.44	2020	23113	93.5264	96 - 107	12	1	0.781767	1.58505	1	4.83333	4.5	58	2487
12	7dqx:A	X-ray	3.44	2020	23113	94.9863	111 - 116	6	-1	0.719784	1.87183	1	4.66667	5	28	2487
13	7dqx:A	X-ray	3.44	2020	23113	96.2357	427 - 487	61	1	0.686656	1.38144	0.912281	6.17544	6	352	2487
14	7dqx:A	X-ray	3.44	2020	23113	95.2801	726 - 738	13	1	0.842516	1.29703	1	6.07692	6	79	2487
15	6uqr:A	X-ray	3.65029	2019	19558	83.2217	103 - 120	18	-3	0.501879	1.35945	0.777778	5.05556	5	91	662
16	5t0g:f	EM	4.4	2016	12187	67.8923	350 - 614	265	59	0.512279	2.66607	0.957529	4.13514	4	1071	1296
17	4v8n:BS	X-ray	3.1	2013	1499	88.033	12 - 20	9	2	0.863784	1.19133	1	3.22222	3	29	266
18	4v8n:BS	X-ray	3.1	2013	1499	93.6881	98 - 106	9	-4	0.796215	1.51772	1	6.44444	6	58	266
19	4v5e:BS	X-ray	3.45	2009	1499	88.033	12 - 20	9	2	0.85354	1.24271	1	3.22222	3	29	266
20	4v5e:BS	X-ray	3.45	2009	1499	93.7283	98 - 105	8	-4	0.834983	1.33367	1	6.625	6.5	53	266
21	4v5s:DS	X-ray	3.1	2010	1499	87.5354	14 - 20	7	2	0.891952	1.04414	1	3.42857	3	24	266
22	4v5s:DS	X-ray	3.1	2010	1499	93.6881	98 - 106	9	-4	0.760959	1.68142	1	6.44444	6	58	266
23	4v8d:BQ	X-ray	3	2011	1499	91.0673	106 - 110	5	-1	0.658269	2.16153	1	5.4	5	27	266
24	4v7x:DS	X-ray	3	2010	1499	87.2185	12 - 23	12	2	0.82897	1.36266	1	3.16667	3	38	266
25	4v7x:DS	X-ray	3	2010	1499	93.6881	98 - 106	9	-4	0.80266	1.48752	1	6.44444	6	58	266
26	5zlu:l	EM	3.6	2018	1499	90.7759	83 - 93	11	1	0.808269	1.46113	1	5.27273	5	58	266
27	4v8x:DS	X-ray	3.35	2013	1499	88.033	12 - 20	9	2	0.825456	1.37952	1	3.22222	3	29	266
28	4v8x:DS	X-ray	3.35	2013	1499	93.7268	99 - 106	8	-4	0.800829	1.49611	1	6.25	6	50	266
29	4v5c:DS	X-ray	3.3	2009	1499	88.033	12 - 20	9	2	0.841053	1.30417	1	3.22222	3	29	266
30	4v5c:DS	X-ray	3.3	2009	1499	93.6881	98 - 106	9	-4	0.647953	1.40525	0.888889	6.44444	6	58	266
31	4v5j:BS	X-ray	3.1	2010	1499	87.2185	12 - 23	12	2	0.806021	1.47172	1	3.16667	3	38	266
32	4v5j:BS	X-ray	3.1	2010	1499	93.6881	98 - 106	9	-4	0.861925	1.20073	1	6.44444	6	58	266
33	4v7m:BS	X-ray	3.45	2009	1499	88.033	12 - 20	9	2	0.821451	1.39865	1	3.22222	3	29	266
34	4v7m:BS	X-ray	3.45	2009	1499	93.6881	98 - 106	9	-4	0.777148	1.60649	1	6.44444	6	58	266
35	5imq:k	EM	3.8	2016	1499	91.261	85 - 91	7	1	0.8111	1.44777	1	6.28571	6	44	266
36	4v9b:BQ	X-ray	3.1	2012	1499	91.0673	106 - 110	5	-1	0.653685	2.1836	1	5.4	5	27	266
37	4v4i:M	X-ray	3.71	2007	1499	88.567	8 - 20	13	2	0.556975	2.67558	1	3.30769	3	43	266
38	4v8u:BS	X-ray	3.7	2012	1499	88.033	12 - 20	9	2	0.855907	1.23092	1	3.22222	3	29	266
39	4v8u:BS	X-ray	3.7	2012	1499	93.7268	99 - 106	8	-4	0.76837	1.64715	1	6.25	6	50	266
40	4v7y:BS	X-ray	3	2010	1499	87.2185	12 - 23	12	2	0.826978	1.37222	1	3.16667	3	38	266
41	4v7y:BS	X-ray	3	2010	1499	93.6881	98 - 106	9	-4	0.793098	1.53229	1	6.44444	6	58	266
42	4v97:BS	X-ray	3.516	2012	1499	88.033	12 - 20	9	2	0.794186	1.52721	1	3.22222	3	29	266
43	4v97:BS	X-ray	3.516	2012	1499	93.302	95 - 106	12	-3	0.724008	1.20222	0.916667	5.66667	6	68	266
44	4v5a:BS	X-ray	3.5	2007	1499	87.5354	14 - 20	7	2	0.808742	1.4589	1	3.42857	3	24	266
45	4v5a:BS	X-ray	3.5	2007	1499	93.302	95 - 106	12	-3	0.781242	1.58749	1	5.66667	6	68	266
46	4v5r:BS	X-ray	3.1	2010	1499	88.033	12 - 20	9	3	0.87043	1.15746	1	3.22222	3	29	266
47	4v5r:BS	X-ray	3.1	2010	1499	93.3566	96 - 106	11	-4	0.748904	1.73711	1	6.09091	6	67	266
48	6c5l:BS	X-ray	3.2	2018	1499	88.033	12 - 20	9	2	0.796372	1.51699	1	3.22222	3	29	266
49	6c5l:BS	X-ray	3.2	2018	1499	93.7268	99 - 106	8	-4	0.851868	1.251	1	6.25	6	50	266
50	4v5k:BS	X-ray	3.2	2010	1499	88.033	12 - 20	9	2	0.879963	1.10802	1	3.22222	3	29	266
51	4v5k:BS	X-ray	3.2	2010	1499	93.6881	98 - 106	9	-4	0.731269	1.81862	1	6.44444	6	58	266
52	4v5j:DS	X-ray	3.1	2010	1499	87.2185	12 - 23	12	2	0.804996	1.47654	1	3.16667	3	38	266
53	4v5j:DS	X-ray	3.1	2010	1499	93.6881	98 - 106	9	-4	0.862913	1.19574	1	6.44444	6	58	266
54	4v7x:BS	X-ray	3	2010	1499	87.2185	12 - 23	12	2	0.830487	1.35537	1	3.16667	3	38	266
55	4v7x:BS	X-ray	3	2010	1499	93.6881	98 - 106	9	-4	0.803332	1.48436	1	6.44444	6	58	266
56	4v7l:BS	X-ray	3	2009	1499	88.033	12 - 20	9	2	0.839281	1.31281	1	3.22222	3	29	266
57	4v7l:BS	X-ray	3	2009	1499	93.7268	99 - 106	8	-4	0.805489	1.47422	1	6.25	6	50	266
58	4wqr:A8	X-ray	3.15	2014	1499	91.0673	106 - 110	5	-1	0.752826	1.719	1	5.4	5	27	266
59	7lh5:DS	X-ray	3.27	2021	1499	93.6881	98 - 106	9	-4	0.785547	1.56748	1	6.44444	6	58	266
60	4v5g:DS	X-ray	3.6	2009	1499	88.033	12 - 20	9	2	0.882854	1.0928	1	3.22222	3	29	266
61	4v5g:DS	X-ray	3.6	2009	1499	93.6881	98 - 106	9	-4	0.813626	1.43582	1	6.44444	6	58	266
62	6c5l:DS	X-ray	3.2	2018	1499	87.2185	12 - 23	12	2	0.819943	1.40583	1	3.16667	3	38	266
63	6c5l:DS	X-ray	3.2	2018	1499	93.6881	98 - 106	9	-4	0.836677	1.32546	1	6.44444	6	58	266
64	4v8o:BS	X-ray	3.8	2011	1499	88.033	12 - 20	9	2	0.831645	1.34979	1	3.22222	3	29	266
65	4v8o:BS	X-ray	3.8	2011	1499	93.7268	99 - 106	8	-4	0.782087	1.58356	1	6.25	6	50	266
66	4v7m:DS	X-ray	3.45	2009	1499	88.033	12 - 20	9	2	0.768042	1.64867	1	3.22222	3	29	266
67	4v7m:DS	X-ray	3.45	2009	1499	93.7268	99 - 106	8	-4	0.848029	1.26998	1	6.25	6	50	266
68	4v5c:BS	X-ray	3.3	2009	1499	88.033	12 - 20	9	2	0.841476	1.30211	1	3.22222	3	29	266
69	4v5c:BS	X-ray	3.3	2009	1499	93.6881	98 - 106	9	-4	0.648443	1.4023	0.888889	6.44444	6	58	266
70	4v7j:AS	X-ray	3.3	2009	1499	88.033	12 - 20	9	2	0.86611	1.17953	1	3.22222	3	29	266
71	4v7j:AS	X-ray	3.3	2009	1499	93.6881	98 - 106	9	-4	0.827279	1.37078	1	6.44444	6	58	266
72	4v5a:DS	X-ray	3.5	2007	1499	87.5354	14 - 20	7	2	0.80869	1.45915	1	3.42857	3	24	266
73	4v5a:DS	X-ray	3.5	2007	1499	93.302	95 - 106	12	-3	0.781448	1.58653	1	5.66667	6	68	266
74	4v7z:DS	X-ray	3.1	2010	1499	88.033	12 - 20	9	2	0.878732	1.11447	1	3.22222	3	29	266
75	4v7z:DS	X-ray	3.1	2010	1499	93.302	95 - 106	12	-3	0.801316	1.49383	1	5.66667	6	68	266
76	4v7l:DS	X-ray	3	2009	1499	88.033	12 - 20	9	2	0.842836	1.29547	1	3.22222	3	29	266
77	4v7l:DS	X-ray	3	2009	1499	93.7268	99 - 106	8	-4	0.674078	2.08604	1	6.25	6	50	266
78	4v5p:BS	X-ray	3.1	2010	1499	87.2185	12 - 23	12	2	0.785018	1.56994	1	3.16667	3	38	266
79	4v5p:BS	X-ray	3.1	2010	1499	93.6881	98 - 106	9	-4	0.797882	1.50992	1	6.44444	6	58	266
80	4v5q:DS	X-ray	3.1	2010	1499	88.033	12 - 20	9	2	0.826183	1.37603	1	3.22222	3	29	266
81	4v5q:DS	X-ray	3.1	2010	1499	93.6881	98 - 106	9	-4	0.645419	1.4205	0.888889	6.44444	6	58	266
82	4v6a:BS	X-ray	3.1	2009	1499	87.6095	10 - 23	14	2	0.799308	1.50324	1	3.28571	3	46	266
83	4v6a:BS	X-ray	3.1	2009	1499	93.6881	98 - 106	9	-4	0.793551	1.53017	1	6.44444	6	58	266
84	4v5f:BS	X-ray	3.6	2009	1499	88.033	12 - 20	9	2	0.848383	1.26824	1	3.22222	3	29	266
85	4v5f:BS	X-ray	3.6	2009	1499	93.6881	98 - 106	9	-4	0.772059	1.63007	1	6.44444	6	58	266
86	4v5p:DS	X-ray	3.1	2010	1499	87.2185	12 - 23	12	2	0.785147	1.56934	1	3.16667	3	38	266
87	4v5p:DS	X-ray	3.1	2010	1499	93.6881	98 - 106	9	-4	0.797557	1.51145	1	6.44444	6	58	266
88	4v5g:BS	X-ray	3.6	2009	1499	88.033	12 - 20	9	2	0.883162	1.09117	1	3.22222	3	29	266
89	4v5g:BS	X-ray	3.6	2009	1499	93.6881	98 - 106	9	-4	0.81305	1.43855	1	6.44444	6	58	266
90	4v5e:DS	X-ray	3.45	2009	1499	88.033	12 - 20	9	2	0.854466	1.2381	1	3.22222	3	29	266
91	4v5e:DS	X-ray	3.45	2009	1499	93.7283	98 - 105	8	-4	0.835027	1.33345	1	6.625	6.5	53	266
92	4v5s:BS	X-ray	3.1	2010	1499	86.7073	14 - 23	10	2	0.795897	1.51921	1	3.3	3	33	266
93	4v5s:BS	X-ray	3.1	2010	1499	93.6881	98 - 106	9	-4	0.765647	1.65975	1	6.44444	6	58	266
94	4v4z:BR	X-ray	4.51	2006	1499	91.141	84 - 91	8	1	0.68737	2.02321	1	6	5.5	48	266
95	4v8n:DS	X-ray	3.1	2013	1499	88.033	12 - 20	9	2	0.862975	1.19543	1	3.22222	3	29	266
96	4v8n:DS	X-ray	3.1	2013	1499	93.6881	98 - 106	9	-4	0.796106	1.51823	1	6.44444	6	58	266
97	4v7k:AS	X-ray	3.6	2009	1499	88.033	12 - 20	9	2	0.84969	1.26178	1	3.22222	3	29	266
98	4v7k:AS	X-ray	3.6	2009	1499	93.6881	98 - 106	9	-4	0.804929	1.47686	1	6.44444	6	58	266
99	4v7w:BS	X-ray	3	2010	1499	87.2185	12 - 23	12	2	0.83732	1.32234	1	3.16667	3	38	266
100	4v7w:BS	X-ray	3	2010	1499	93.6881	98 - 106	9	-4	0.799884	1.50054	1	6.44444	6	58	266
101	4v5r:DS	X-ray	3.1	2010	1499	88.033	12 - 20	9	3	0.870272	1.15827	1	3.22222	3	29	266
102	4v5r:DS	X-ray	3.1	2010	1499	93.3566	96 - 106	11	-4	0.748814	1.73753	1	6.09091	6	67	266
103	7lh5:BS	X-ray	3.27	2021	1499	88.5731	7 - 20	14	2	0.550473	1.73549	0.857143	3.21429	3	45	266
104	4v5q:BS	X-ray	3.1	2010	1499	88.033	12 - 20	9	2	0.837227	1.32279	1	3.22222	3	29	266
105	4v5q:BS	X-ray	3.1	2010	1499	93.6881	98 - 106	9	-4	0.642916	1.43552	0.888889	6.44444	6	58	266
106	4v8e:AQ	X-ray	3.3	2011	1499	91.0673	106 - 110	5	-1	0.682508	2.04613	1	5.4	5	27	266
107	4v8b:BQ	X-ray	3	2011	1499	91.0673	106 - 110	5	-1	0.685444	2.03228	1	5.4	5	27	266
108	4wu1:A8	X-ray	3.2	2014	1499	91.0673	106 - 110	5	-1	0.650399	2.19947	1	5.4	5	27	266
109	4v7w:DS	X-ray	3	2010	1499	87.2185	12 - 23	12	2	0.833239	1.34209	1	3.16667	3	38	266
110	4v7w:DS	X-ray	3	2010	1499	93.6881	98 - 106	9	-4	0.796049	1.5185	1	6.44444	6	58	266
111	4v6a:DS	X-ray	3.1	2009	1499	88.033	12 - 20	9	2	0.82206	1.39575	1	3.22222	3	29	266
112	4v6a:DS	X-ray	3.1	2009	1499	93.6881	98 - 106	9	-4	0.701378	1.95752	1	6.44444	6	58	266
113	4v7z:BS	X-ray	3.1	2010	1499	88.033	12 - 20	9	2	0.881527	1.0998	1	3.22222	3	29	266
114	4v7z:BS	X-ray	3.1	2010	1499	93.302	95 - 106	12	-3	0.801318	1.49382	1	5.66667	6	68	266
115	4v7y:DS	X-ray	3	2010	1499	87.2185	12 - 23	12	2	0.825568	1.37898	1	3.16667	3	38	266
116	4v7y:DS	X-ray	3	2010	1499	93.6881	98 - 106	9	-4	0.7935	1.53041	1	6.44444	6	58	266
117	4v8j:BS	X-ray	3.9	2011	1499	88.033	12 - 20	9	2	0.84144	1.30229	1	3.22222	3	29	266
118	4v8j:BS	X-ray	3.9	2011	1499	93.6881	98 - 106	9	-4	0.648306	1.40312	0.888889	6.44444	6	58	266
119	4v8q:AS	X-ray	3.1	2011	1499	87.2185	12 - 23	12	2	0.803308	1.48448	1	3.16667	3	38	266
120	4v8q:AS	X-ray	3.1	2011	1499	93.6881	98 - 106	9	-4	0.829694	1.35918	1	6.44444	6	58	266
121	4v5d:BS	X-ray	3.5	2009	1499	88.033	12 - 20	9	2	0.838495	1.31663	1	3.22222	3	29	266
122	4v5d:BS	X-ray	3.5	2009	1499	93.6881	98 - 106	9	-4	0.806436	1.46977	1	6.44444	6	58	266
123	4v5d:DS	X-ray	3.5	2009	1499	88.033	12 - 20	9	2	0.837828	1.31987	1	3.22222	3	29	266
124	4v5d:DS	X-ray	3.5	2009	1499	93.6881	98 - 106	9	-4	0.806012	1.47176	1	6.44444	6	58	266
125	4v8j:DS	X-ray	3.9	2011	1499	88.033	12 - 20	9	2	0.841607	1.30147	1	3.22222	3	29	266
126	4v8j:DS	X-ray	3.9	2011	1499	93.6881	98 - 106	9	-4	0.648443	1.4023	0.888889	6.44444	6	58	266
127	6buw:RS	X-ray	3.5	2017	1499	91.0673	106 - 110	5	-1	0.674945	2.08193	1	5.4	5	27	266
128	4v8x:BS	X-ray	3.35	2013	1499	88.033	12 - 20	9	2	0.82507	1.38136	1	3.22222	3	29	266
129	4v8x:BS	X-ray	3.35	2013	1499	93.7268	99 - 106	8	-4	0.800956	1.49552	1	6.25	6	50	266
130	4v5l:BS	X-ray	3.1	2010	1499	88.033	12 - 20	9	2	0.839713	1.3107	1	3.22222	3	29	266
131	4v5l:BS	X-ray	3.1	2010	1499	93.6881	98 - 106	9	-4	0.80307	1.48559	1	6.44444	6	58	266
132	4v5k:DS	X-ray	3.2	2010	1499	88.033	12 - 20	9	2	0.878945	1.11335	1	3.22222	3	29	266
133	4v5k:DS	X-ray	3.2	2010	1499	93.6881	98 - 106	9	-4	0.731357	1.81821	1	6.44444	6	58	266
134	4v7k:BS	X-ray	3.6	2009	1499	88.033	12 - 20	9	2	0.850154	1.25949	1	3.22222	3	29	266
135	4v7k:BS	X-ray	3.6	2009	1499	93.6881	98 - 106	9	-4	0.804442	1.47915	1	6.44444	6	58	266
136	4v5f:DS	X-ray	3.6	2009	1499	88.033	12 - 20	9	2	0.848459	1.26786	1	3.22222	3	29	266
137	4v5f:DS	X-ray	3.6	2009	1499	93.6881	98 - 106	9	-4	0.771588	1.63225	1	6.44444	6	58	266
138	4v8c:AQ	X-ray	3.3	2011	1499	91.0673	106 - 110	5	-1	0.680627	2.05502	1	5.4	5	27	266
139	4v7j:BS	X-ray	3.3	2009	1499	88.033	12 - 20	9	2	0.866511	1.17749	1	3.22222	3	29	266
140	4v7j:BS	X-ray	3.3	2009	1499	93.6881	98 - 106	9	-4	0.827115	1.37157	1	6.44444	6	58	266
141	4v4x:BR	X-ray	5	2006	1499	91.1915	86 - 91	6	1	0.737109	1.79161	1	5.83333	5.5	35	266
142	4v4j:M	X-ray	3.83	2007	1499	88.567	8 - 20	13	2	0.594014	2.48015	1	3.30769	3	43	266
143	4v8u:DS	X-ray	3.7	2012	1499	88.033	12 - 20	9	2	0.856283	1.22904	1	3.22222	3	29	266
144	4v8u:DS	X-ray	3.7	2012	1499	93.7268	99 - 106	8	-4	0.767182	1.65265	1	6.25	6	50	266
145	4hj0:D	X-ray	3	2012	6919	93.6202	202 - 212	11	2	0.702426	1.06002	0.888889	4.11111	5	37	558
146	4hj0:Q	X-ray	3	2012	6919	93.4981	205 - 212	8	2	0.95889	0.621168	1	4.625	5.5	37	558
147	5cnk:B	X-ray	3.15	2015	9648	93.2205	439 - 444	6	-1	0.923696	0.862245	1	4.83333	5	29	1335
148	5cnk:A	X-ray	3.15	2015	9648	93.2205	439 - 444	6	-1	0.942843	0.738647	1	4.83333	5	29	1335
149	5cnk:C	X-ray	3.15	2015	9648	93.2205	439 - 444	6	-1	0.923709	0.862168	1	4.83333	5	29	1335
150	7f8w:A	EM	3.1	2021	23603	94.4686	237 - 261	25	3	0.576213	2.30012	0.956522	3.95652	4	91	775
151	6s3t:B	X-ray	3.5	2019	18590	95.9673	364 - 378	15	1	0.947471	0.70638	1	7.13333	7	107	1070
152	6rqg:B	X-ray	3.1	2019	18590	95.9673	364 - 378	15	1	0.692911	1.99717	1	7.13333	7	107	1070
153	6rqg:C	X-ray	3.1	2019	18590	95.9673	364 - 378	15	1	0.641648	2.24196	1	7.13333	7	107	1070
154	6s3t:T	X-ray	3.5	2019	18590	95.9673	364 - 378	15	1	0.944511	0.727145	1	7.13333	7	107	1070
155	6rqg:A	X-ray	3.1	2019	18590	95.9673	364 - 378	15	1	0.677028	2.07205	1	7.13333	7	107	1070
156	6s3t:A	X-ray	3.5	2019	18590	95.9673	364 - 378	15	1	0.946925	0.710249	1	7.13333	7	107	1070
157	6s3t:S	X-ray	3.5	2019	18590	95.9673	364 - 378	15	1	0.95081	0.682359	1	7.13333	7	107	1070
158	2iny:A	X-ray	3.9	2006	2304	91.7629	233 - 240	8	-1	0.769472	1.64205	1	4.25	4.5	34	2283
159	6aje:B	X-ray	3.65	2018	13869	82.742	261 - 269	9	1	0.768796	1.64518	1	3.33333	3	30	1157
160	6aje:A	X-ray	3.65	2018	13869	83.0343	262 - 268	7	1	0.764842	1.66347	1	3.28571	3	23	1157
161	6aje:D	X-ray	3.65	2018	13869	79.9616	261 - 267	7	1	0.691322	2.00463	1	3.14286	3	22	1157
162	6aj5:A	X-ray	3.5	2018	13869	95.6101	233 - 239	7	-1	0.56806	1.62482	0.857143	3.85714	3	27	1157
163	6wkr:A	EM	3.5	2020	14159	88.5788	228 - 235	8	1	0.732005	1.81521	1	4.5	5	36	800
164	7d3m:H	EM	3.94	2020	22961	81.0973	96 - 101	6	1	0.676877	2.07276	1	7.33333	7.5	44	350
165	7d3r:H	EM	3.49	2020	22961	83.4421	95 - 101	7	1	0.645493	2.22325	1	8	9	56	350
166	6b19:A	EM	4.5	2017	13952	93.6426	7 - 14	8	2	0.534051	2.8022	1	4.5	5	27	1355
167	6rks:B	EM	4	2019	18480	88.2635	462 - 474	13	-3	0.787091	1.56029	1	5.23077	6	68	1916
168	6rks:D	EM	4	2019	18480	88.2635	462 - 474	13	-3	0.787091	1.56029	1	5.23077	6	68	1916
169	6rku:D	EM	4	2019	18480	88.2635	462 - 474	13	-3	0.54109	2.27433	0.923077	5.23077	6	68	1916
170	6rkv:D	EM	4.6	2019	18480	88.2635	462 - 474	13	-3	0.555621	2.68293	1	5.23077	6	68	1916
171	6rkv:B	EM	4.6	2019	18480	88.2635	462 - 474	13	-3	0.555621	2.68293	1	5.23077	6	68	1916
172	6rku:B	EM	4	2019	18480	88.2635	462 - 474	13	-3	0.54109	2.27433	0.923077	5.23077	6	68	1916
173	7ogp:A	EM	3.3	2021	25104	86.3961	41 - 64	24	1	0.545401	1.90632	0.875	4.08333	4	98	1004
174	7ogp:A	EM	3.3	2021	25104	95.2008	170 - 203	34	25	0.6579	2.1633	1	3.70588	4	126	1004
175	7ogp:A	EM	3.3	2021	25104	90.3141	247 - 253	7	-1	0.704994	1.94063	1	5.71429	7	40	1004
176	7sgz:H	EM	3.17	2021	25795	95.5886	4 - 9	6	1	0.960188	0.610874	1	6.5	7.5	39	874
177	7sgz:H	EM	3.17	2021	25795	81.3261	325 - 335	11	-1	0.500061	1.74589	0.818182	5.36364	6	59	874
178	6fos:B	X-ray	4	2018	15043	97.8856	105 - 122	18	1	0.619476	1.94142	0.9375	5.6875	5	91	1629
179	6fos:B	X-ray	4	2018	15043	97.6197	255 - 259	5	-1	0.664327	2.1325	1	6.8	7	34	1629
180	7ch8:L	EM	3.9	2020	22757	94.1283	35 - 40	6	1	0.857098	1.22497	1	4	4	24	246
181	7ch9:K	EM	3.5	2020	22757	94.1822	35 - 42	8	1	0.554694	1.84997	0.875	3.75	3	30	246
182	6pvm:A	EM	4.5	2019	17957	86.8579	730 - 740	11	1	0.759159	1.68974	1	5	4	55	1299
183	6pvl:B	EM	4.4	2019	17957	83.0765	708 - 738	31	1	0.582277	2.08022	0.928571	4	4	112	1299
184	6pvm:B	EM	4.5	2019	17957	86.8579	730 - 740	11	1	0.759472	1.68829	1	5	4	55	1299
185	6pvm:D	EM	4.5	2019	17957	86.8579	730 - 740	11	1	0.759472	1.68829	1	5	4	55	1299
186	6pvm:C	EM	4.5	2019	17957	86.8579	730 - 740	11	1	0.759472	1.68829	1	5	4	55	1299
187	6pvl:A	EM	4.4	2019	17957	83.0765	708 - 738	31	1	0.582277	2.08022	0.928571	4	4	112	1299
188	6pvl:D	EM	4.4	2019	17957	83.0765	708 - 738	31	1	0.582277	2.08022	0.928571	4	4	112	1299
189	6pvl:C	EM	4.4	2019	17957	83.0765	708 - 738	31	1	0.582277	2.08022	0.928571	4	4	112	1299
190	5cq9:B	X-ray	3	2015	9653	93.7369	265 - 275	11	1	0.891545	1.04634	1	4.90909	5	54	624
191	5cq9:A	X-ray	3	2015	9653	93.3953	264 - 275	12	1	0.803264	1.48469	1	4.58333	4.5	55	624
192	6heg:A	X-ray	3.019	2018	15600	95.6008	547 - 564	18	4	0.715693	1.48889	0.944444	5.77778	5.5	104	2059
193	6gcs:H	EM	4.32	2018	15275	83.7057	205 - 214	10	-2	0.661384	2.14659	1	3.1	3	31	413
194	6rfs:H	EM	4.04	2019	15275	84.9728	205 - 212	8	1	0.79945	1.50258	1	3.625	3	29	413
195	6rfq:H	EM	3.3	2019	15275	84.9728	205 - 212	8	1	0.781071	1.58828	1	3.625	3	29	413
196	6rxu:CW	EM	3.5	2019	18631	89.2918	300 - 309	10	-1	0.928461	0.832742	1	7.7	10	77	1271
197	6rxz:CW	EM	4.4	2019	18631	89.2918	300 - 309	10	-1	0.931713	0.812176	1	7.7	10	77	1271
198	6rxv:CW	EM	4	2019	18631	89.2918	300 - 309	10	-1	0.933713	0.799337	1	7.7	10	77	1271
199	2zbk:G	X-ray	3.56	2007	3113	90.6937	10 - 36	27	3	0.739145	1.7822	1	3.37037	3	91	939
200	2zbk:A	X-ray	3.56	2007	3113	90.6937	10 - 36	27	3	0.745315	1.75369	1	3.37037	3	91	939
201	2zbk:C	X-ray	3.56	2007	3113	90.6937	10 - 36	27	3	0.752615	1.71997	1	3.37037	3	91	939
202	2zbk:E	X-ray	3.56	2007	3113	90.6937	10 - 36	27	3	0.73082	1.8207	1	3.37037	3	91	939
203	3w3a:O	X-ray	3.9	2012	5948	93.679	23 - 84	62	-3	0.562795	2.43788	0.966667	3.6	3	216	372
204	3w3a:G	X-ray	3.9	2012	5948	94.3022	23 - 78	56	-3	0.543347	2.53021	0.964286	3.83929	3	215	372
205	6w6l:4	EM	3.84	2020	20113	88.2297	60 - 103	44	2	0.553235	1.58226	0.840909	3.84091	3.5	169	452
206	7p1g:N	EM	3.2	2021	25257	92.2941	525 - 529	5	-1	0.854493	1.23797	1	5.6	6	28	1947
207	7p1g:O	EM	3.2	2021	25257	92.2941	525 - 529	5	-1	0.854493	1.23797	1	5.6	6	28	1947
208	7p1g:M	EM	3.2	2021	25257	92.2941	525 - 529	5	-1	0.854493	1.23797	1	5.6	6	28	1947
209	7p1g:K	EM	3.2	2021	25257	92.2941	525 - 529	5	-1	0.854493	1.23797	1	5.6	6	28	1947
210	7p1g:L	EM	3.2	2021	25257	92.2941	525 - 529	5	-1	0.854493	1.23797	1	5.6	6	28	1947
211	6fqm:D	X-ray	3.06	2018	15058	93.8685	148 - 153	6	1	0.812886	1.43933	1	5.66667	5.5	34	446
212	4xej:BL28	X-ray	3.8	2014	8559	94.959	6 - 29	24	4	0.872164	1.14855	1	3.375	3.5	81	149
213	4v9n:B1	X-ray	3.4	2013	8559	94.959	6 - 29	24	4	0.859988	1.21048	1	3.375	3.5	81	149
214	4v9n:D1	X-ray	3.4	2013	8559	94.959	6 - 29	24	4	0.860398	1.20842	1	3.375	3.5	81	149
215	4v83:DX	X-ray	3.5	2010	8559	94.959	6 - 29	24	4	0.899506	1.00274	1	3.375	3.5	81	149
216	3qlv:E	X-ray	3.94	2011	5393	92.7526	375 - 379	5	-1	0.894058	1.0327	1	4	3	20	988
217	3qlv:B	X-ray	3.94	2011	5393	92.7526	375 - 379	5	-1	0.893738	1.03444	1	4	3	20	988
218	3qlv:I	X-ray	3.94	2011	5393	92.7526	375 - 379	5	-1	0.893911	1.0335	1	4	3	20	988
219	3qlv:A	X-ray	3.94	2011	5393	92.7526	375 - 379	5	-1	0.893866	1.03374	1	4	3	20	988
220	3qlv:G	X-ray	3.94	2011	5393	92.7526	375 - 379	5	-1	0.894293	1.03142	1	4	3	20	988
221	4gwq:E	X-ray	4.5	2012	6850	86.4616	101 - 110	10	-3	0.761812	1.67748	1	4	4	40	606
222	4gwp:E	X-ray	4.2	2012	6850	86.4616	101 - 110	10	-3	0.772348	1.62874	1	4	4	40	606
223	6yxy:Bi	EM	3.1	2020	21244	93.8254	129 - 150	22	-3	0.86641	1.178	1	3.72727	3	82	279
224	6muu:D	EM	3	2018	17013	93.2216	257 - 273	17	-1	0.869177	1.16388	1	4.11765	4	70	699
225	6o7i:K	EM	3.2	2019	17013	93.3707	257 - 274	18	-1	0.870938	1.15485	1	4.16667	4.5	75	699
226	6o7e:D	EM	3.2	2019	17013	93.3378	258 - 274	17	-1	0.883991	1.08678	1	4.41176	5	75	699
227	6muu:C	EM	3	2018	17013	93.3378	258 - 274	17	-1	0.898736	1.00701	1	4.41176	5	75	699
228	6o7i:C	EM	3.2	2019	17013	93.4515	258 - 275	18	-1	0.915083	0.913878	1	4.22222	4.5	76	699
229	6o7i:D	EM	3.2	2019	17013	93.1774	258 - 273	16	-1	0.869889	1.16024	1	4.375	4.5	70	699
230	6o7e:C	EM	3.2	2019	17013	93.1774	258 - 273	16	-1	0.929543	0.825939	1	4.375	4.5	70	699
231	7te9:B	EM	3.92	2022	25923	93.5089	137 - 142	6	-1	0.658271	2.16152	1	8	9	48	1839
232	7te9:B	EM	3.92	2022	25923	82.568	533 - 549	17	-1	0.516619	2.90189	1	4.23529	3	72	1839
233	7te9:D	EM	3.92	2022	25923	93.5089	137 - 142	6	-1	0.656834	2.16843	1	8	9	48	1839
234	7te9:D	EM	3.92	2022	25923	82.568	533 - 549	17	-1	0.522096	2.87023	1	4.23529	3	72	1839
235	5ldw:C	EM	4.27	2016	11108	93.5687	34 - 44	11	1	0.593978	1.06917	0.818182	4	3	44	395
236	4qqv:B	X-ray	3.45	2014	7876	90.8849	311 - 329	19	-1	0.510849	2.60999	0.947368	3.84211	4	73	896
237	6whr:B	EM	3.99	2020	20214	82.8528	595 - 611	17	-1	0.535556	2.79373	1	4.17647	3	71	1863
238	6whs:B	EM	4	2020	20214	82.2112	595 - 612	18	-1	0.672544	2.09333	1	4.33333	3	78	1863
239	6wi0:B	EM	4.27	2020	20214	83.202	595 - 610	16	-1	0.511087	2.9342	1	4.375	3	70	1863
240	6whr:D	EM	3.99	2020	20214	82.8528	595 - 611	17	-1	0.535481	2.79416	1	4.17647	3	71	1863
241	6wi0:D	EM	4.27	2020	20214	83.202	595 - 610	16	-1	0.511087	2.9342	1	4.375	3	70	1863
242	6whs:D	EM	4	2020	20214	82.2112	595 - 612	18	-1	0.672544	2.09333	1	4.33333	3	78	1863
243	6buz:N	EM	3.92	2017	14110	90.678	483 - 491	9	-3	0.746979	1.746	1	3.77778	4	34	1525
244	6buz:N	EM	3.92	2017	14110	90.6692	512 - 520	9	2	0.824628	1.38348	1	8.77778	9	79	1525
245	6buz:N	EM	3.92	2017	14110	91.3734	532 - 538	7	1	0.804185	1.48036	1	7.85714	8	55	1525
246	7wkk:G	EM	4.2	2022	26173	84.9403	156 - 187	32	-12	0.545609	2.34475	0.9375	4	4	128	606
247	7wkk:j	EM	4.2	2022	26173	84.9403	156 - 187	32	-12	0.537135	2.39303	0.9375	4	4	128	606
248	7wkk:J	EM	4.2	2022	26173	84.961	156 - 187	32	-15	0.60458	2.22294	0.967742	4	4	124	606
249	7wkk:g	EM	4.2	2022	26173	84.9403	156 - 187	32	-12	0.528968	2.23016	0.90625	4	4	128	606
250	6pig:G	EM	3.5	2019	17900	93.687	156 - 172	17	1	0.701566	1.95664	1	3.88235	3	66	1362
251	6wwq:A	EM	3	2020	4300	96.914	89 - 95	7	-1	0.646801	1.10589	0.857143	5.28571	6	37	1276
252	6b0i:A	EM	3.78	2017	4300	97.4457	89 - 93	5	-1	0.922231	0.871172	1	4.8	6	24	1276
253	6wwn:A	EM	3.5	2020	4300	96.914	89 - 95	7	-1	0.648377	1.0946	0.857143	5.28571	6	37	1276
254	6wwl:E	EM	3.1	2020	4300	96.975	90 - 95	6	-1	0.617216	1.06119	0.833333	6	6.5	36	1276
255	6wwe:A	EM	3.9	2020	4300	97.4457	89 - 93	5	-1	0.89597	1.02224	1	4.8	6	24	1276
256	6wwp:A	EM	3.1	2020	4300	96.914	89 - 95	7	-1	0.633265	1.20063	0.857143	5.28571	6	37	1276
257	6wwi:A	EM	3.6	2020	4300	97.4457	89 - 93	5	-1	0.880492	1.10524	1	4.8	6	24	1276
258	6wwl:A	EM	3.1	2020	4300	96.2259	90 - 96	7	-1	0.649061	1.08968	0.857143	5.42857	6	38	1276
259	6wwj:A	EM	3.4	2020	4300	96.914	89 - 95	7	-1	0.645833	1.1128	0.857143	5.28571	6	37	1276
260	7rmc:E	EM	3.5	2021	25639	86.0079	431 - 441	11	-2	0.760059	1.68558	1	4	4	44	1593
261	7rmc:V	EM	3.5	2021	25639	86.0079	431 - 441	11	-2	0.760059	1.68558	1	4	4	44	1593
262	7rmc:R	EM	3.5	2021	25639	86.0079	431 - 441	11	-2	0.760187	1.68499	1	4	4	44	1593
263	7rmc:S	EM	3.5	2021	25639	86.0079	431 - 441	11	-2	0.760187	1.68499	1	4	4	44	1593
264	7rmc:Q	EM	3.5	2021	25639	86.0079	431 - 441	11	-2	0.760187	1.68499	1	4	4	44	1593
265	7rmc:W	EM	3.5	2021	25639	86.0079	431 - 441	11	-2	0.760059	1.68558	1	4	4	44	1593
266	7rmc:U	EM	3.5	2021	25639	86.0079	431 - 441	11	-2	0.760187	1.68499	1	4	4	44	1593
267	7rmc:g	EM	3.5	2021	25639	86.0079	431 - 441	11	-2	0.760059	1.68558	1	4	4	44	1593
268	7rmc:T	EM	3.5	2021	25639	86.0079	431 - 441	11	-2	0.760059	1.68558	1	4	4	44	1593
269	7rmc:D	EM	3.5	2021	25639	86.0079	431 - 441	11	-2	0.760187	1.68499	1	4	4	44	1593
270	7rmc:h	EM	3.5	2021	25639	86.0079	431 - 441	11	-2	0.760187	1.68499	1	4	4	44	1593
271	7rmc:F	EM	3.5	2021	25639	86.0079	431 - 441	11	-2	0.760187	1.68499	1	4	4	44	1593
272	6wjv:2	EM	3.5	2020	20239	81.7268	493 - 497	5	1	0.726369	1.8413	1	4.4	4	22	1444
273	1jn0:O	X-ray	3	2001	715	95.2992	62 - 69	8	-1	0.654883	1.23366	0.875	5.125	5.5	41	987
274	1jn0:A	X-ray	3	2001	715	95.2992	62 - 69	8	-1	0.650421	1.26258	0.875	5.125	5.5	41	987
275	1jn0:B	X-ray	3	2001	715	95.2992	62 - 69	8	-1	0.650535	1.26184	0.875	5.125	5.5	41	987
276	4bsk:A	X-ray	4.201	2013	6283	88.1195	196 - 201	6	-1	0.90245	0.986332	1	6	5	36	475
277	7lum:O	EM	4.5	2021	18095	79.7444	135 - 142	8	-1	0.759312	1.68903	1	4.25	4.5	34	1427
278	7lum:G	EM	4.5	2021	18095	79.7444	135 - 142	8	-1	0.759704	1.68722	1	4.25	4.5	34	1427
279	6uct:A	X-ray	3.47	2019	19461	92.2557	275 - 283	9	4	0.519395	2.1659	0.888889	3.55556	3	32	592
280	7de4:A	X-ray	3.61	2020	23043	97.0931	108 - 130	23	2	0.639308	1.28249	0.869565	3.43478	3	79	1602
281	6ne0:A	EM	3.4	2018	12528	87.8478	137 - 145	9	-1	0.766389	1.65631	1	5.11111	5	46	808
282	3po3:S	X-ray	3.3	2010	5304	85.1916	34 - 59	26	2	0.698891	1.37824	0.92	3.84	4	96	303
283	6j07:A	X-ray	3.298	2018	16092	95.8776	24 - 30	7	2	0.601506	1.41167	0.857143	3.85714	5	27	217
284	7laa:H	EM	3.42	2021	24263	95.3771	56 - 61	6	-1	0.518263	1.74915	0.833333	3.83333	4	23	583
285	4rew:A	X-ray	4.58	2014	7968	94.8156	384 - 418	35	-1	0.838836	1.31497	1	3.11429	3	109	959
286	7buv:B	X-ray	3.3	2020	22584	97.4657	22 - 36	15	-1	0.729885	1.82502	1	3.69231	4	48	791
287	4ry2:A	X-ray	3.611	2014	8021	90.0869	276 - 285	10	1	0.668968	1.37745	0.9	5.6	6	56	1611
288	4ry2:B	X-ray	3.611	2014	8021	90.0869	276 - 285	10	1	0.863729	1.19161	1	5.6	6	56	1611
289	7t54:B	EM	4.5	2021	8021	76.18	654 - 671	18	-1	0.503572	2.63471	0.944444	3.16667	3	57	1611
290	7nt6:C	EM	4.3	2021	24904	89.6694	41 - 347	307	-8	0.802543	1.41289	0.990228	4.2443	4	1303	834
291	7nt6:A	EM	4.3	2021	24904	91.4482	288 - 347	60	-8	0.685288	1.80892	0.966667	3.85	4	231	834
292	7nt6:K	EM	4.3	2021	24904	89.6883	41 - 385	345	-1	0.785109	1.52671	0.994203	4.27246	4	1474	834
293	7nt5:D	EM	3.5	2021	24904	80.4186	131 - 138	8	1	0.641084	2.24471	1	3.625	4	29	834
294	7nt6:O	EM	4.3	2021	24904	89.6694	41 - 347	307	-8	0.705575	1.73742	0.970684	4.2443	4	1303	834
295	7nt6:E	EM	4.3	2021	24904	89.6883	41 - 385	345	7	0.763907	1.58427	0.988406	4.27246	4	1474	834
296	7nt6:F	EM	4.3	2021	24904	89.6689	41 - 385	345	-3	0.750237	1.66951	0.991254	4.27114	4	1465	834
297	7nt5:G	EM	3.5	2021	24904	80.4186	131 - 138	8	1	0.673213	2.09015	1	3.625	4	29	834
298	7nt6:N	EM	4.3	2021	24904	89.0126	41 - 138	98	7	0.654308	2.04922	0.979592	4.78571	5	469	834
299	7nt6:N	EM	4.3	2021	24904	90.3378	144 - 385	242	7	0.75597	1.70448	1	4.11983	4	997	834
300	7nt6:I	EM	4.3	2021	24904	89.6883	41 - 385	345	7	0.768058	1.60698	0.994203	4.27246	4	1474	834
301	7nt6:G	EM	4.3	2021	24904	89.2448	41 - 137	97	7	0.764626	1.5133	0.979381	4.82474	5	468	834
302	7nt6:G	EM	4.3	2021	24904	90.3777	145 - 385	241	7	0.76277	1.64359	0.995851	4.12863	4	995	834
303	7nt6:J	EM	4.3	2021	24904	89.6883	41 - 385	345	-1	0.770689	1.57342	0.991304	4.27246	4	1474	834
304	7nt6:H	EM	4.3	2021	24904	89.6694	41 - 347	307	-8	0.800857	1.39536	0.986971	4.2443	4	1303	834
305	7nt5:C	EM	3.5	2021	24904	78.2717	131 - 139	9	1	0.728262	1.83254	1	3.33333	4	30	834
306	7nt6:D	EM	4.3	2021	24904	89.6694	41 - 347	307	-8	0.792813	1.45986	0.990228	4.2443	4	1303	834
307	7nt6:B	EM	4.3	2021	24904	89.4728	41 - 136	96	-8	0.811134	1.36588	0.989583	4.875	5	468	834
308	7nt6:B	EM	4.3	2021	24904	90.3079	142 - 347	206	-8	0.807468	1.42758	0.995146	4.03398	4	831	834
309	4v57:DQ	X-ray	3.5	2007	4445	94.736	87 - 96	10	1	0.726683	1.01581	0.9	3.3	3	33	190
310	4v52:DQ	X-ray	3.21	2007	4445	94.736	87 - 96	10	1	0.741777	0.909811	0.9	3.3	3	33	190
311	4v55:BQ	X-ray	4	2007	4445	94.736	87 - 96	10	1	0.714641	1.09587	0.9	3.3	3	33	190
312	6o9j:Q	EM	3.9	2019	4445	94.736	87 - 96	10	1	0.649598	1.49075	0.9	3.3	3	33	190
313	4v53:DQ	X-ray	3.54	2007	4445	94.736	87 - 96	10	1	0.889893	1.05526	1	3.3	3	33	190
314	4uy8:Q	EM	3.8	2014	4445	94.7962	88 - 95	8	1	0.895212	1.0264	1	3.25	3	26	190
315	6lkq:8	X-ray	3.1	2019	4445	94.736	87 - 96	10	1	0.8686	1.16683	1	3.3	3	33	190
316	6i0y:Q	EM	3.2	2018	4445	94.7962	88 - 95	8	1	0.895212	1.0264	1	3.25	3	26	190
317	4v55:DQ	X-ray	4	2007	4445	94.736	87 - 96	10	1	0.715189	1.0923	0.9	3.3	3	33	190
318	4v56:BQ	X-ray	3.93	2007	4445	94.736	87 - 96	10	1	0.713291	1.10464	0.9	3.3	3	33	190
319	4v50:DQ	X-ray	3.22	2006	4445	94.736	87 - 96	10	1	0.698971	1.19567	0.9	3.3	3	33	190
320	4v5y:BQ	X-ray	4.45	2007	4445	94.736	87 - 96	10	1	0.729583	0.995998	0.9	3.3	3	33	190
321	4v7s:DQ	X-ray	3.2547	2010	4445	94.736	87 - 96	10	1	0.695655	1.21628	0.9	3.3	3	33	190
322	4v7t:DQ	X-ray	3.1942	2010	4445	94.736	87 - 96	10	1	0.842397	1.29761	1	3.3	3	33	190
323	4v56:DQ	X-ray	3.93	2007	4445	94.736	87 - 96	10	1	0.712787	1.10791	0.9	3.3	3	33	190
324	4v64:DQ	X-ray	3.5	2008	4445	94.736	87 - 96	10	1	0.885172	1.08051	1	3.3	3	33	190
325	4v52:BQ	X-ray	3.21	2007	4445	94.736	87 - 96	10	1	0.742256	0.906317	0.9	3.3	3	33	190
326	4v50:BQ	X-ray	3.22	2006	4445	94.736	87 - 96	10	1	0.698299	1.19986	0.9	3.3	3	33	190
327	4v7u:DQ	X-ray	3.1	2010	4445	94.736	87 - 96	10	1	0.690178	1.25	0.9	3.3	3	33	190
328	4v7t:BQ	X-ray	3.1942	2010	4445	95.028	88 - 96	9	1	0.935659	0.786695	1	3.11111	3	28	190
329	4v54:BQ	X-ray	3.3	2007	4445	94.736	87 - 96	10	1	0.728753	1.00169	0.9	3.3	3	33	190
330	4v54:DQ	X-ray	3.3	2007	4445	94.736	87 - 96	10	1	0.728843	1.00108	0.9	3.3	3	33	190
331	4v5b:AQ	X-ray	3.74	2007	4445	95.028	88 - 96	9	1	0.771411	1.63307	1	3.11111	3	28	190
332	4v4q:BQ	X-ray	3.46	2005	4445	94.736	87 - 96	10	1	0.649598	1.49075	0.9	3.3	3	33	190
333	4v53:BQ	X-ray	3.54	2007	4445	94.736	87 - 96	10	1	0.890172	1.05376	1	3.3	3	33	190
334	6o9k:Q	EM	4	2019	4445	94.736	87 - 96	10	1	0.887887	1.06603	1	3.3	3	33	190
335	4v64:BQ	X-ray	3.5	2008	4445	94.736	87 - 96	10	1	0.885408	1.07926	1	3.3	3	33	190
336	4www:YQ	X-ray	3.1	2014	4445	94.736	87 - 96	10	1	0.696082	1.21364	0.9	3.3	3	33	190
337	4v57:BQ	X-ray	3.5	2007	4445	94.736	87 - 96	10	1	0.727093	1.01303	0.9	3.3	3	33	190
338	4www:RQ	X-ray	3.1	2014	4445	95.028	88 - 96	9	1	0.944688	0.725917	1	3.11111	3	28	190
339	4v7v:BQ	X-ray	3.2891	2010	4445	94.736	87 - 96	10	1	0.941254	0.749473	1	3.3	3	33	190
340	4v7v:DQ	X-ray	3.2891	2010	4445	94.736	87 - 96	10	1	0.69178	1.24017	0.9	3.3	3	33	190
341	4v7u:BQ	X-ray	3.1	2010	4445	95.028	88 - 96	9	1	0.932196	0.809087	1	3.11111	3	28	190
342	4v5y:DQ	X-ray	4.45	2007	4445	94.736	87 - 96	10	1	0.729344	0.997642	0.9	3.3	3	33	190
343	4v7s:BQ	X-ray	3.2547	2010	4445	94.736	87 - 96	10	1	0.926037	0.847838	1	3.3	3	33	190
344	6ef0:K	EM	4.43	2018	14746	74.4621	153 - 157	5	-1	0.576956	2.56887	1	4.8	4	24	516
345	1jzq:A	X-ray	3	2001	739	89.3914	730 - 738	9	1	0.798962	1.50486	1	3.77778	4	34	2238
346	5aa0:AD	EM	5	2015	9307	97.1079	206 - 218	13	1	0.816967	1.41999	1	3.07692	3	40	636
347	5a9z:AD	EM	4.7	2015	9307	97.1079	206 - 218	13	1	0.816967	1.41999	1	3.07692	3	40	636
348	5z1l:H	EM	4	2017	13586	86.4491	115 - 120	6	1	0.646213	2.21975	1	4.16667	5	25	500
349	5z1l:A	EM	4	2017	13586	86.4491	115 - 120	6	1	0.646213	2.21975	1	4.16667	5	25	500
350	5z1l:P	EM	4	2017	13586	86.4491	115 - 120	6	1	0.646213	2.21975	1	4.16667	5	25	500
351	5z1l:C	EM	4	2017	13586	86.4491	115 - 120	6	1	0.646213	2.21975	1	4.16667	5	25	500
352	5z1l:N	EM	4	2017	13586	86.4491	115 - 120	6	1	0.646213	2.21975	1	4.16667	5	25	500
353	5z1l:R	EM	4	2017	13586	86.4491	115 - 120	6	1	0.646213	2.21975	1	4.16667	5	25	500
354	5z1l:B	EM	4	2017	13586	86.4491	115 - 120	6	1	0.646213	2.21975	1	4.16667	5	25	500
355	5z1l:G	EM	4	2017	13586	86.4491	115 - 120	6	1	0.646461	2.21855	1	4.16667	5	25	500
356	5z1l:I	EM	4	2017	13586	86.4491	115 - 120	6	1	0.646213	2.21975	1	4.16667	5	25	500
357	5z1l:M	EM	4	2017	13586	86.4491	115 - 120	6	1	0.646213	2.21975	1	4.16667	5	25	500
358	5z1l:E	EM	4	2017	13586	86.4491	115 - 120	6	1	0.646213	2.21975	1	4.16667	5	25	500
359	5z1l:O	EM	4	2017	13586	86.4491	115 - 120	6	1	0.646213	2.21975	1	4.16667	5	25	500
360	5z1l:J	EM	4	2017	13586	86.4491	115 - 120	6	1	0.646213	2.21975	1	4.16667	5	25	500
361	5z1l:D	EM	4	2017	13586	86.4491	115 - 120	6	1	0.646213	2.21975	1	4.16667	5	25	500
362	5z1l:L	EM	4	2017	13586	86.4491	115 - 120	6	1	0.646213	2.21975	1	4.16667	5	25	500
363	5z1l:Q	EM	4	2017	13586	86.4491	115 - 120	6	1	0.646213	2.21975	1	4.16667	5	25	500
364	5z1l:K	EM	4	2017	13586	86.4491	115 - 120	6	1	0.646213	2.21975	1	4.16667	5	25	500
365	5z1l:F	EM	4	2017	13586	86.4491	115 - 120	6	1	0.646213	2.21975	1	4.16667	5	25	500
366	6nhj:2	EM	5	2018	17229	84.8412	272 - 294	23	-3	0.512685	2.65732	0.956522	3.56522	3	82	587
367	6nhj:f	EM	5	2018	17229	84.8412	272 - 294	23	-3	0.515268	2.64212	0.956522	3.56522	3	82	587
368	6nhj:h	EM	5	2018	17229	84.8412	272 - 294	23	-3	0.508796	2.68032	0.956522	3.56522	3	82	587
369	6nhj:g	EM	5	2018	17229	84.8412	272 - 294	23	-3	0.515106	2.64307	0.956522	3.56522	3	82	587
370	6nhj:e	EM	5	2018	17229	84.8412	272 - 294	23	-3	0.5163	2.63607	0.956522	3.56522	3	82	587
371	6nhj:3	EM	5	2018	17229	84.8412	272 - 294	23	-3	0.508696	2.68091	0.956522	3.56522	3	82	587
372	6nhj:j	EM	5	2018	17229	84.8412	272 - 294	23	-3	0.510804	2.66842	0.956522	3.56522	3	82	587
373	6nhj:i	EM	5	2018	17229	84.8412	272 - 294	23	-3	0.508671	2.68106	0.956522	3.56522	3	82	587
374	4v7w:BE	X-ray	3	2010	1489	94.9159	60 - 76	17	-2	0.527222	1.38751	0.8	3.73333	4	56	501
375	6nwy:RE	X-ray	3.5	2019	1489	94.4844	71 - 77	7	-1	0.65586	1.0401	0.857143	5	5	35	501
376	4v8e:AE	X-ray	3.3	2011	1489	94.1863	69 - 77	9	-1	0.528056	1.14471	0.777778	4.55556	5	41	501
377	7lh5:BE	X-ray	3.27	2021	1489	94.7284	60 - 76	17	-2	0.698461	1.52483	0.9375	3.5625	3.5	57	501
378	6buw:RE	X-ray	3.5	2017	1489	94.1863	69 - 77	9	-1	0.519807	1.21407	0.777778	4.55556	5	41	501
379	6osi:YE	X-ray	4.14	2019	1489	94.4844	71 - 77	7	-1	0.661519	0.997773	0.857143	5	5	35	501
380	5el6:21	X-ray	3.1	2015	1489	94.988	60 - 77	18	-2	0.689168	0.999235	0.875	3.8125	4	61	501
381	4lel:YE	X-ray	3.9	2013	1489	94.4234	65 - 77	13	-1	0.592914	1.24143	0.833333	4.33333	4.5	52	501
382	5el7:21	X-ray	3.15	2015	1489	94.9307	60 - 77	18	-2	0.783802	1.045	0.9375	3.8125	4	61	501
383	4v8b:DE	X-ray	3	2011	1489	94.2201	71 - 76	6	-1	0.545808	1.56554	0.833333	5	4.5	30	501
384	4v6a:BE	X-ray	3.1	2009	1489	94.904	60 - 76	17	-2	0.60674	1.46339	0.866667	3.46667	3	52	501
385	4v7x:BE	X-ray	3	2010	1489	94.9159	60 - 76	17	-2	0.536179	1.32011	0.8	3.73333	4	56	501
386	4wt1:29	X-ray	3.05	2014	1489	94.4884	55 - 76	22	1	0.511211	1.66893	0.818182	3.36364	3	74	501
387	4tuc:YE	X-ray	3.6	2014	1489	94.4234	65 - 77	13	-1	0.592794	1.2423	0.833333	4.33333	4.5	52	501
388	4v8d:DE	X-ray	3	2011	1489	94.4884	55 - 76	22	-1	0.506899	1.69871	0.818182	3.36364	3	74	501
389	6of6:RE	X-ray	3.2	2019	1489	94.1986	68 - 77	10	-1	0.555698	1.16848	0.8	4.2	4.5	42	501
390	4v8f:AE	X-ray	3.3	2011	1489	94.1863	69 - 77	9	-1	0.539057	1.04878	0.777778	4.55556	5	41	501
391	5aa0:AE	EM	5	2015	1489	94.7371	1 - 92	92	-1	0.839323	1.3126	1	5.11957	5	471	501
392	4v8f:DE	X-ray	3.3	2011	1489	94.4973	72 - 76	5	-1	0.518678	1.45091	0.8	5.8	5	29	501
393	6gsl:21	X-ray	3.16	2018	1489	94.5126	64 - 77	14	-1	0.618736	1.1893	0.846154	4.61538	5	60	501
394	6bz8:YE	X-ray	3.74	2017	1489	94.1986	68 - 77	10	-1	0.541179	1.28197	0.8	4.2	4.5	42	501
395	4v7z:DE	X-ray	3.1	2010	1489	94.6474	60 - 76	17	-1	0.536198	1.44243	0.8125	3.8125	4	61	501
396	6of6:YE	X-ray	3.2	2019	1489	94.1986	68 - 77	10	-1	0.512435	1.49681	0.8	4.2	4.5	42	501
397	4p70:YE	X-ray	3.68	2014	1489	94.6882	65 - 78	14	-1	0.528855	1.22717	0.785714	4.35714	4.5	61	501
398	5el5:29	X-ray	3.15	2015	1489	94.7072	61 - 76	16	-1	0.695239	1.50887	0.933333	4	4	60	501
399	6o3m:YE	X-ray	3.97	2019	1489	94.1986	68 - 77	10	-1	0.539085	1.29798	0.8	4.2	4.5	42	501
400	4wt1:21	X-ray	3.05	2014	1489	94.1863	69 - 77	9	-1	0.51135	1.28343	0.777778	4.55556	5	41	501
401	4l47:RE	X-ray	3.22	2013	1489	94.4234	65 - 77	13	-1	0.592794	1.2423	0.833333	4.33333	4.5	52	501
402	5ndj:21	X-ray	3.15	2017	1489	94.5317	65 - 77	13	-1	0.625739	1.13925	0.846154	4.30769	4	56	501
403	4tud:RE	X-ray	3.6	2014	1489	94.4234	65 - 77	13	-1	0.592914	1.24143	0.833333	4.33333	4.5	52	501
404	4v5e:BE	X-ray	3.45	2009	1489	94.6474	60 - 76	17	-1	0.620155	1.45297	0.875	3.8125	4	61	501
405	4v8x:BE	X-ray	3.35	2013	1489	94.6474	60 - 76	17	-1	0.539522	1.41857	0.8125	3.8125	4	61	501
406	6oj2:YE	X-ray	3.2	2019	1489	94.1863	69 - 77	9	-1	0.507938	1.311	0.777778	4.55556	5	41	501
407	4wsm:21	X-ray	3.3	2014	1489	94.7595	72 - 77	6	-1	0.668549	0.590424	0.833333	5.66667	5	34	501
408	6c5l:BE	X-ray	3.2	2018	1489	94.6387	61 - 76	16	-2	0.599757	1.42298	0.857143	4.21429	4	59	501
409	5vpp:YE	X-ray	3.9	2017	1489	94.6882	65 - 78	14	-1	0.528394	1.2309	0.785714	4.35714	4.5	61	501
410	6buw:YE	X-ray	3.5	2017	1489	94.1986	68 - 77	10	-1	0.543324	1.26547	0.8	4.2	4.5	42	501
411	6oj2:RE	X-ray	3.2	2019	1489	94.4844	71 - 77	7	-1	0.635703	1.18384	0.857143	5	5	35	501
412	6gsl:29	X-ray	3.16	2018	1489	94.7072	61 - 76	16	-1	0.724798	1.34789	0.933333	4	4	60	501
413	4v9a:DE	X-ray	3.2999	2012	1489	94.4884	55 - 76	22	1	0.531688	1.52691	0.818182	3.36364	3	74	501
414	4wu1:29	X-ray	3.2	2014	1489	94.2201	71 - 76	6	-1	0.814968	1.42947	1	5	4.5	30	501
415	4tue:RE	X-ray	3.5	2014	1489	94.4234	65 - 77	13	-1	0.592914	1.24143	0.833333	4.33333	4.5	52	501
416	4l71:YE	X-ray	3.9	2013	1489	94.4234	65 - 77	13	-1	0.592794	1.2423	0.833333	4.33333	4.5	52	501
417	4v4z:BE	X-ray	4.51	2006	1489	94.7371	1 - 92	92	-1	0.839702	1.31076	1	5.11957	5	471	501
418	4lsk:YE	X-ray	3.48001	2013	1489	94.4234	65 - 77	13	-1	0.592914	1.24143	0.833333	4.33333	4.5	52	501
419	4wzo:29	X-ray	3.3	2014	1489	94.2201	71 - 76	6	-1	0.538396	1.6151	0.833333	5	4.5	30	501
420	4p6f:RE	X-ray	3.6	2014	1489	94.5317	65 - 77	13	-1	0.604436	1.28873	0.846154	4.30769	4	56	501
421	4w4g:RE	X-ray	3.3	2014	1489	94.0848	69 - 76	8	-1	0.509195	1.99642	0.857143	4.42857	4	31	501
422	4v7y:BE	X-ray	3	2010	1489	94.6474	60 - 76	17	-1	0.538801	1.42376	0.8125	3.8125	4	61	501
423	4wr6:29	X-ray	3.05	2014	1489	94.2201	71 - 76	6	-1	0.54588	1.56506	0.833333	5	4.5	30	501
424	4wsm:29	X-ray	3.3	2014	1489	94.8255	60 - 76	17	-2	0.783273	1.57805	1	3.73333	4	56	501
425	4v8c:AE	X-ray	3.3	2011	1489	94.7311	60 - 77	18	-1	0.673148	1.18709	0.882353	3.88235	4	66	501
426	4v4j:C	X-ray	3.83	2007	1489	94.412	65 - 76	12	-1	0.607675	1.80004	0.909091	4.54545	4	50	501
427	4p70:RE	X-ray	3.68	2014	1489	94.5317	65 - 77	13	-1	0.60426	1.28994	0.846154	4.30769	4	56	501
428	4v7w:DE	X-ray	3	2010	1489	94.9159	60 - 76	17	-2	0.52643	1.39343	0.8	3.73333	4	56	501
429	4wu1:21	X-ray	3.2	2014	1489	94.8074	60 - 77	18	-1	0.754715	1.71027	1	3.64706	4	62	501
430	4v9a:BE	X-ray	3.2999	2012	1489	94.4234	65 - 77	13	-1	0.585356	1.29509	0.833333	4.33333	4.5	52	501
431	6nta:RE	X-ray	3.1	2019	1489	94.9721	61 - 77	17	-2	0.660112	1.11386	0.866667	4	4	60	501
432	4lfz:YE	X-ray	3.92	2013	1489	94.4234	65 - 77	13	-1	0.592794	1.2423	0.833333	4.33333	4.5	52	501
433	4yzv:RE	X-ray	3.1	2015	1489	94.0848	69 - 76	8	-1	0.509673	1.99337	0.857143	4.42857	4	31	501
434	4v7k:BE	X-ray	3.6	2009	1489	94.6474	60 - 76	17	-2	0.552603	1.32351	0.8125	3.8125	4	61	501
435	4wzd:21	X-ray	3.1	2014	1489	94.8074	60 - 77	18	-1	0.74719	1.74503	1	3.64706	4	62	501
436	4lt8:YE	X-ray	3.14	2013	1489	94.4234	65 - 77	13	-1	0.592794	1.2423	0.833333	4.33333	4.5	52	501
437	4v7k:AE	X-ray	3.6	2009	1489	94.6474	60 - 76	17	-2	0.552383	1.32512	0.8125	3.8125	4	61	501
438	4v8j:DE	X-ray	3.9	2011	1489	94.6996	65 - 76	12	-2	0.539172	1.29732	0.8	4.5	4	45	501
439	4lsk:RE	X-ray	3.48001	2013	1489	94.4234	65 - 77	13	-1	0.592794	1.2423	0.833333	4.33333	4.5	52	501
440	4v6f:DE	X-ray	3.1	2009	1489	94.8913	65 - 77	13	-2	0.728967	1.09704	0.909091	4.18182	4	46	501
441	5a9z:AE	EM	4.7	2015	1489	94.7371	1 - 92	92	-1	0.839382	1.31232	1	5.11957	5	471	501
442	5e7k:29	X-ray	3.2	2015	1489	94.2201	71 - 76	6	-1	0.851763	1.25153	1	5	4.5	30	501
443	6ope:YE	X-ray	3.1	2019	1489	94.1863	69 - 77	9	-1	0.533697	1.09608	0.777778	4.55556	5	41	501
444	4v7y:DE	X-ray	3	2010	1489	94.6474	60 - 76	17	-1	0.537994	1.42956	0.8125	3.8125	4	61	501
445	6ope:RE	X-ray	3.1	2019	1489	94.1986	68 - 77	10	-1	0.511146	1.50625	0.8	4.2	4.5	42	501
446	4lfz:RE	X-ray	3.92	2013	1489	94.4234	65 - 77	13	-1	0.592794	1.2423	0.833333	4.33333	4.5	52	501
447	4v7j:BE	X-ray	3.3	2009	1489	94.6474	60 - 76	17	-2	0.54428	1.38422	0.8125	3.8125	4	61	501
448	5el7:29	X-ray	3.15	2015	1489	94.3828	64 - 76	13	-1	0.569676	1.40397	0.833333	4.58333	4.5	55	501
449	4wqr:29	X-ray	3.15	2014	1489	94.7396	60 - 76	17	-1	0.568407	1.76711	0.875	3.8125	4	61	501
450	5e7k:21	X-ray	3.2	2015	1489	94.8074	60 - 77	18	-1	0.693711	1.04911	0.882353	3.64706	4	62	501
451	5ib8:29	X-ray	3.13	2016	1489	94.6953	61 - 76	16	-2	0.610922	1.43709	0.866667	3.73333	4	56	501
452	6nwy:YE	X-ray	3.5	2019	1489	94.4844	71 - 77	7	-1	0.661519	0.997773	0.857143	5	5	35	501
453	4wqr:21	X-ray	3.15	2014	1489	94.5126	64 - 77	14	-1	0.624378	1.14905	0.846154	4.61538	5	60	501
454	4tuc:RE	X-ray	3.6	2014	1489	94.4234	65 - 77	13	-1	0.592914	1.24143	0.833333	4.33333	4.5	52	501
455	4v7z:BE	X-ray	3.1	2010	1489	94.6474	60 - 76	17	-1	0.536412	1.4409	0.8125	3.8125	4	61	501
456	4v8o:BE	X-ray	3.8	2011	1489	94.8282	61 - 76	16	-2	0.575285	1.5792	0.857143	3.92857	4	55	501
457	4l47:YE	X-ray	3.22	2013	1489	94.4234	65 - 77	13	-1	0.592794	1.2423	0.833333	4.33333	4.5	52	501
458	4v8b:BE	X-ray	3	2011	1489	94.8074	60 - 77	18	-1	0.758792	1.22743	0.941176	3.64706	4	62	501
459	4l71:RE	X-ray	3.9	2013	1489	94.4234	65 - 77	13	-1	0.592914	1.24143	0.833333	4.33333	4.5	52	501
460	4v9b:BE	X-ray	3.1	2012	1489	94.7475	57 - 77	21	-2	0.676566	1.73363	0.95	3.5	3.5	70	501
461	4ypb:RE	X-ray	3.4	2015	1489	94.1986	68 - 77	10	-1	0.517683	1.45825	0.8	4.2	4.5	42	501
462	4lel:RE	X-ray	3.9	2013	1489	94.4234	65 - 77	13	-1	0.592794	1.2423	0.833333	4.33333	4.5	52	501
463	4v4x:BE	X-ray	5	2006	1489	94.7371	1 - 92	92	-1	0.846538	1.27732	1	5.11957	5	471	501
464	6bz7:YE	X-ray	3.68	2017	1489	94.9075	65 - 77	13	-2	0.557548	1.34383	0.818182	4.54545	4	50	501
465	4v7m:DE	X-ray	3.45	2009	1489	94.8937	61 - 76	16	-2	0.691651	1.48991	0.928571	3.92857	4	55	501
466	1vvj:RE	X-ray	3.44	2013	1489	94.4234	65 - 77	13	-1	0.592794	1.2423	0.833333	4.33333	4.5	52	501
467	6bz7:RE	X-ray	3.68	2017	1489	94.9075	65 - 77	13	-2	0.563856	1.29807	0.818182	4.54545	4	50	501
468	5zlu:a	EM	3.6	2018	1489	94.7358	1 - 93	93	-1	0.822889	1.39179	1	5.16129	5	480	501
469	4zsn:RE	X-ray	3.6	2015	1489	94.0848	69 - 76	8	-1	0.509673	1.99337	0.857143	4.42857	4	31	501
470	4v6g:DE	X-ray	3.5	2009	1489	94.4234	65 - 77	13	-1	0.592794	1.2423	0.833333	4.33333	4.5	52	501
471	4wzo:21	X-ray	3.3	2014	1489	94.4234	65 - 77	13	-1	0.583561	1.30771	0.833333	4.33333	4.5	52	501
472	4v8x:DE	X-ray	3.35	2013	1489	94.6474	60 - 76	17	-1	0.53913	1.4214	0.8125	3.8125	4	61	501
473	5imq:b	EM	3.8	2016	1489	94.7358	1 - 93	93	-1	0.883277	1.09056	1	5.16129	5	480	501
474	4wzd:29	X-ray	3.1	2014	1489	94.2201	71 - 76	6	-1	0.599	1.19752	0.833333	5	4.5	30	501
475	4v7j:AE	X-ray	3.3	2009	1489	94.6474	60 - 76	17	-2	0.54412	1.38538	0.8125	3.8125	4	61	501
476	4tub:YE	X-ray	3.6	2014	1489	94.4234	65 - 77	13	-1	0.592794	1.2423	0.833333	4.33333	4.5	52	501
477	4wro:21	X-ray	3.05	2014	1489	94.5126	64 - 77	14	-1	0.623632	1.15441	0.846154	4.61538	5	60	501
478	4p6f:YE	X-ray	3.6	2014	1489	94.6882	65 - 78	14	-1	0.528658	1.22877	0.785714	4.35714	4.5	61	501
479	4tub:RE	X-ray	3.6	2014	1489	94.4234	65 - 77	13	-1	0.592914	1.24143	0.833333	4.33333	4.5	52	501
480	5el4:29	X-ray	3.15	2015	1489	94.2201	71 - 76	6	-1	0.56718	1.42106	0.833333	5	4.5	30	501
481	5vpo:RE	X-ray	3.34	2017	1489	94.5317	65 - 77	13	-1	0.60426	1.28994	0.846154	4.30769	4	56	501
482	4v8d:BE	X-ray	3	2011	1489	94.1863	69 - 77	9	-1	0.544032	1.00379	0.777778	4.55556	5	41	501
483	5el6:29	X-ray	3.1	2015	1489	94.2737	65 - 76	12	-1	0.530643	1.5342	0.818182	4.27273	4	47	501
484	4tua:YE	X-ray	3.6	2014	1489	94.4234	65 - 77	13	-1	0.592794	1.2423	0.833333	4.33333	4.5	52	501
485	4tua:RE	X-ray	3.6	2014	1489	94.4234	65 - 77	13	-1	0.592914	1.24143	0.833333	4.33333	4.5	52	501
486	4v9b:DE	X-ray	3.1	2012	1489	94.1103	69 - 76	8	-1	0.599913	1.42197	0.857143	5	5	35	501
487	5vpo:YE	X-ray	3.34	2017	1489	94.6882	65 - 78	14	-1	0.528855	1.22717	0.785714	4.35714	4.5	61	501
488	4wra:21	X-ray	3.05	2014	1489	94.837	64 - 77	14	-2	0.750858	1.03528	0.916667	4.58333	4.5	55	501
489	4tud:YE	X-ray	3.6	2014	1489	94.4234	65 - 77	13	-1	0.592794	1.2423	0.833333	4.33333	4.5	52	501
490	6osi:RE	X-ray	4.14	2019	1489	94.4844	71 - 77	7	-1	0.65586	1.0401	0.857143	5	5	35	501
491	1vvj:YE	X-ray	3.44	2013	1489	94.4234	65 - 77	13	-1	0.592914	1.24143	0.833333	4.33333	4.5	52	501
492	6o3m:RE	X-ray	3.97	2019	1489	94.1863	69 - 77	9	-1	0.532656	1.10513	0.777778	4.55556	5	41	501
493	4v5e:DE	X-ray	3.45	2009	1489	94.6474	60 - 76	17	-1	0.620275	1.45224	0.875	3.8125	4	61	501
494	4tue:YE	X-ray	3.5	2014	1489	94.4234	65 - 77	13	-1	0.592794	1.2423	0.833333	4.33333	4.5	52	501
495	4v7x:DE	X-ray	3	2010	1489	94.9159	60 - 76	17	-2	0.536041	1.32115	0.8	3.73333	4	56	501
496	5vpp:RE	X-ray	3.9	2017	1489	94.5317	65 - 77	13	-1	0.602673	1.30077	0.846154	4.30769	4	56	501
497	5el5:21	X-ray	3.15	2015	1489	94.837	64 - 77	14	-2	0.762194	0.960213	0.916667	4.58333	4.5	55	501
498	5el4:21	X-ray	3.15	2015	1489	94.5126	64 - 77	14	-1	0.629809	1.10966	0.846154	4.61538	5	60	501
499	4lt8:RE	X-ray	3.14	2013	1489	94.4234	65 - 77	13	-1	0.592914	1.24143	0.833333	4.33333	4.5	52	501
500	5mmj:m	EM	3.646	2016	11479	88.079	51 - 58	8	1	0.865561	1.18232	1	4.5	4	36	201
501	5mmm:m	EM	3.4	2016	11479	88.079	51 - 58	8	1	0.863023	1.19518	1	4.5	4	36	201
502	5lad:A	X-ray	3	2016	11063	95.6288	142 - 151	10	-1	0.716251	1.88823	1	6	7	60	947
503	5lad:A	X-ray	3	2016	11063	90.4123	182 - 196	15	1	0.822076	1.39567	1	5.66667	6	85	947
504	5lad:A	X-ray	3	2016	11063	93.1538	260 - 274	15	1	0.718602	1.38206	0.933333	7.2	8	108	947
505	5lad:A	X-ray	3	2016	11063	93.4323	389 - 397	9	-1	0.890747	1.05066	1	4.33333	5	39	947
506	7wg5:h	EM	3.89	2021	26151	93.3731	93 - 98	6	1	0.935611	0.787009	1	3.66667	3	22	281
507	7wff:h	EM	3.59	2021	26151	93.3731	93 - 98	6	1	0.927794	0.836919	1	3.66667	3	22	281
508	4d10:J	X-ray	3.8	2014	6471	72.4179	35 - 48	14	2	0.868796	1.16583	1	3.28571	3	46	803
509	4d18:J	X-ray	4.08	2014	6471	72.4179	35 - 48	14	2	0.556368	2.2244	0.928571	3.28571	3	46	803
510	4d10:B	X-ray	3.8	2014	6471	72.4179	35 - 48	14	2	0.808152	1.46168	1	3.28571	3	46	803
511	4d18:B	X-ray	4.08	2014	6471	72.4179	35 - 48	14	2	0.680594	2.05517	1	3.28571	3	46	803
512	6zqb:UD	EM	3.9	2020	16390	93.1742	424 - 436	13	1	0.727862	1.23929	0.923077	6.46154	7	84	2086
513	7ajt:UD	EM	4.6	2020	16390	93.6638	425 - 436	12	1	0.838702	1.31562	1	6.66667	7	80	2086
514	6zqc:UD	EM	3.8	2020	16390	93.6638	425 - 436	12	1	0.837778	1.32011	1	6.66667	7	80	2086
515	6zqa:UD	EM	4.4	2020	16390	93.1742	424 - 436	13	1	0.708096	1.35276	0.923077	6.46154	7	84	2086
516	6jlz:E	X-ray	3.35	2019	16245	75.4246	303 - 358	56	3	0.608342	1.19211	0.839286	4.01786	3.5	225	1028
517	6jlz:E	X-ray	3.35	2019	16245	82.9518	437 - 448	12	-1	0.822972	1.39139	1	4.08333	4	49	1028
518	6jlz:F	X-ray	3.35	2019	16245	75.4246	303 - 358	56	3	0.598276	1.26351	0.839286	4.01786	3.5	225	1028
519	6jlz:F	X-ray	3.35	2019	16245	82.9518	437 - 448	12	-1	0.849242	1.264	1	4.08333	4	49	1028
520	6jly:E	X-ray	3.5	2019	16245	75.4972	303 - 357	55	4	0.612067	1.31825	0.854545	4.09091	4	225	1028
521	6jly:E	X-ray	3.5	2019	16245	82.9518	437 - 448	12	-1	0.823149	1.39055	1	4.08333	4	49	1028
522	6jly:F	X-ray	3.5	2019	16245	76.5217	305 - 358	54	4	0.64429	1.25779	0.87037	4.16667	4	225	1028
523	6jly:F	X-ray	3.5	2019	16245	75.9978	441 - 450	10	-1	0.84028	1.30794	1	3.4	3.5	34	1028
524	7s9b:A	EM	4.2	2021	25747	88.586	134 - 159	26	-3	0.503222	1.63322	0.807692	6.38462	8	166	1644
525	7s9b:A	EM	4.2	2021	25747	92.4007	336 - 366	31	4	0.743662	1.52777	0.967742	5.22581	5	162	1644
526	7s9b:B	EM	4.2	2021	25747	88.586	134 - 159	26	-3	0.503168	1.63361	0.807692	6.38462	8	166	1644
527	7s9b:B	EM	4.2	2021	25747	92.4007	336 - 366	31	4	0.743635	1.5279	0.967742	5.22581	5	162	1644
528	7dte:A	EM	3	2021	23155	77.7508	26 - 32	7	-1	0.71603	1.88926	1	3	3	21	2468
529	7ase:L	EM	3.33	2020	12051	90.4985	104 - 112	9	1	0.90069	0.996165	1	3.88889	4	35	214
530	5opt:l	EM	4	2017	12051	90.4985	104 - 112	9	1	0.564785	2.63349	1	3.88889	4	35	214
531	4fhm:A	X-ray	4.339	2012	6690	69.0802	6 - 13	8	-2	0.811127	1.44764	1	3.25	3	26	1038
532	6ahd:r	EM	3.8	2018	11937	96.5624	41 - 55	15	-1	0.963942	0.580224	1	5.8	7	87	193
533	2acz:A	X-ray	3.1	2005	1824	95.0322	117 - 130	14	7	0.799623	0.839537	0.928571	6.78571	8	95	1868
534	2acz:A	X-ray	3.1	2005	1824	96.6328	566 - 579	14	3	0.7167	1.35192	0.928571	4	3.5	56	1868
535	7fjj:G	EM	3.6	2021	21848	93.4687	104 - 123	20	1	0.678894	1.72172	0.95	4.65	4	93	448
536	7fjj:G	EM	3.6	2021	21848	94.8335	145 - 158	14	-2	0.862171	1.19949	1	6.78571	6	95	448
537	7fjj:G	EM	3.6	2021	21848	93.0682	183 - 194	12	2	0.699354	1.34668	0.916667	6	6	72	448
538	7du2:G	EM	3.35	2021	21848	93.4687	104 - 123	20	1	0.678894	1.72172	0.95	4.65	4	93	448
539	7du2:G	EM	3.35	2021	21848	94.8335	145 - 158	14	-2	0.861769	1.20151	1	6.78571	6	95	448
540	7du2:G	EM	3.35	2021	21848	93.0682	183 - 194	12	2	0.699225	1.34742	0.916667	6	6	72	448
541	7d59:G	EM	3.1	2020	21848	92.3797	112 - 122	11	-1	0.654956	1.53509	0.909091	3.81818	4	42	448
542	7dn3:G	EM	3.5	2020	21848	93.4687	104 - 123	20	1	0.678894	1.72172	0.95	4.65	4	93	448
543	7dn3:G	EM	3.5	2020	21848	94.8335	145 - 158	14	-2	0.861769	1.20151	1	6.78571	6	95	448
544	7dn3:G	EM	3.5	2020	21848	93.0682	183 - 194	12	2	0.699225	1.34742	0.916667	6	6	72	448
545	7fji:G	EM	3.6	2021	21848	93.4687	104 - 123	20	1	0.678842	1.72198	0.95	4.65	4	93	448
546	7fji:G	EM	3.6	2021	21848	94.8335	145 - 158	14	-2	0.86195	1.2006	1	6.78571	6	95	448
547	7fji:G	EM	3.6	2021	21848	93.0682	183 - 194	12	2	0.699232	1.34738	0.916667	6	6	72	448
548	1bo1:B	X-ray	3	1998	119	95.7014	343 - 357	15	3	0.869026	1.16465	1	3.93333	4	59	825
549	1bo1:A	X-ray	3	1998	119	95.5636	341 - 357	17	3	0.879142	1.11232	1	4	4	68	825
550	5irz:B	EM	3.28	2016	10639	78.5088	586 - 601	16	-1	0.634705	1.86084	0.9375	3.5	4	56	1373
551	5irz:C	EM	3.28	2016	10639	78.5088	586 - 601	16	-1	0.63464	1.86118	0.9375	3.5	4	56	1373
552	5is0:C	EM	3.43	2016	10639	82.7105	280 - 286	7	-1	0.595624	1.44961	0.857143	5.57143	7	39	1373
553	5is0:C	EM	3.43	2016	10639	81.5285	612 - 622	11	1	0.506762	2.38275	0.909091	5	5	55	1373
554	5is0:D	EM	3.43	2016	10639	82.7105	280 - 286	7	-1	0.595624	1.44961	0.857143	5.57143	7	39	1373
555	5is0:D	EM	3.43	2016	10639	81.5285	612 - 622	11	1	0.506762	2.38275	0.909091	5	5	55	1373
556	5is0:B	EM	3.43	2016	10639	82.7105	280 - 286	7	-1	0.595209	1.45228	0.857143	5.57143	7	39	1373
557	5is0:B	EM	3.43	2016	10639	81.5285	612 - 622	11	1	0.506762	2.38275	0.909091	5	5	55	1373
558	5is0:E	EM	3.43	2016	10639	82.7105	280 - 286	7	-1	0.595624	1.44961	0.857143	5.57143	7	39	1373
559	5is0:E	EM	3.43	2016	10639	81.5285	612 - 622	11	1	0.506762	2.38275	0.909091	5	5	55	1373
560	5irz:D	EM	3.28	2016	10639	78.5088	586 - 601	16	-1	0.63464	1.86118	0.9375	3.5	4	56	1373
561	5irz:E	EM	3.28	2016	10639	78.5088	586 - 601	16	-1	0.63464	1.86118	0.9375	3.5	4	56	1373
562	4v7r:CG	X-ray	4	2010	8529	92.6942	61 - 83	23	2	0.629624	2.01948	0.956522	4.04348	3	93	242
563	4v7r:AG	X-ray	4	2010	8529	92.6942	61 - 83	23	2	0.632618	2.00409	0.956522	4.04348	3	93	242
564	4v9k:CB	X-ray	3.5	2013	7190	93.1395	2 - 16	15	2	0.726317	1.33947	0.933333	5.26667	5	79	585
565	6q95:g	EM	3.7	2018	7190	93.1395	2 - 16	15	1	0.750304	1.20379	0.933333	5.26667	5	79	585
566	4w29:CB	X-ray	3.8	2014	7190	93.1395	2 - 16	15	1	0.666343	1.66304	0.933333	5.26667	5	79	585
567	4v9m:AB	X-ray	4	2013	7190	93.1395	2 - 16	15	2	0.715558	1.39874	0.933333	5.26667	5	79	585
568	4w29:AB	X-ray	3.8	2014	7190	93.1395	2 - 16	15	2	0.699018	1.48853	0.933333	5.26667	5	79	585
569	4v9j:CB	X-ray	3.86	2013	7190	93.1395	2 - 16	15	2	0.697368	1.49742	0.933333	5.26667	5	79	585
570	4v9m:CB	X-ray	4	2013	7190	93.1395	2 - 16	15	2	0.726337	1.33936	0.933333	5.26667	5	79	585
571	4v9k:AB	X-ray	3.5	2013	7190	93.1395	2 - 16	15	2	0.725498	1.34401	0.933333	5.26667	5	79	585
572	4v9j:AB	X-ray	3.86	2013	7190	92.7739	1 - 16	16	1	0.604141	1.55102	0.875	5.1875	4.5	83	585
573	4v9l:AB	X-ray	3.5	2013	7190	93.1395	2 - 16	15	2	0.718485	1.38269	0.933333	5.26667	5	79	585
574	4v9l:CB	X-ray	3.5	2013	7190	93.1395	2 - 16	15	2	0.733276	1.30067	0.933333	5.26667	5	79	585
575	4k0k:B	X-ray	3.4	2013	7190	93.1395	2 - 16	15	1	0.712484	1.41554	0.933333	5.26667	5	79	585
576	6foc:H	X-ray	4	2018	15036	95.1182	47 - 73	27	-1	0.796229	1.21717	0.962963	6.88889	7	186	327
577	6foc:H	X-ray	4	2018	15036	96.2767	102 - 114	13	-2	0.832383	1.34623	1	5.15385	5	67	327
578	6c66:A	EM	3.66	2018	12392	85.0071	361 - 365	5	1	0.833247	1.34206	1	4.2	4	21	1273
579	5u0a:C	EM	3.3	2016	12392	83.8644	359 - 364	6	1	0.594936	1.22692	0.833333	4.5	4	27	1273
580	4v9i:DF	X-ray	3.3	2013	8688	82.9277	2 - 20	19	-3	0.633301	1.89434	0.941176	3.82353	4	65	439
581	5wvk:Z	EM	4.2	2016	4753	82.9025	827 - 837	11	3	0.527932	2.83684	1	4.54545	5	50	1853
582	5mpe:Z	EM	4.5	2016	4753	78.3972	220 - 228	9	-9	0.7506	1.72928	1	4.77778	6	43	1853
583	5mpd:Z	EM	4.1	2016	4753	78.3972	220 - 228	9	-9	0.846859	1.27574	1	4.77778	6	43	1853
584	5mpd:Z	EM	4.1	2016	4753	67.5507	331 - 335	5	11	0.5135	2.92006	1	4.33333	4	13	1853
585	5mpd:Z	EM	4.1	2016	4753	77.1514	808 - 969	162	-18	0.521849	2.37637	0.921569	5.44444	6	833	1853
586	5uot:f	EM	4.6	2017	12483	86.3139	72 - 81	10	-1	0.578845	2.55895	1	5.2	6	52	1309
587	5uot:U	EM	4.6	2017	12483	86.3139	72 - 81	10	-1	0.560187	2.6582	1	5.2	6	52	1309
588	5uot:y	EM	4.6	2017	12483	86.3139	72 - 81	10	-1	0.502412	2.98556	1	5.2	6	52	1309
589	5uot:i	EM	4.6	2017	12483	86.3139	72 - 81	10	-1	0.548477	2.72196	1	5.2	6	52	1309
590	5uot:X	EM	4.6	2017	12483	86.3139	72 - 81	10	-1	0.623665	2.33041	1	5.2	6	52	1309
591	5uot:O	EM	4.6	2017	12483	89.3269	74 - 81	8	-1	0.583128	2.53653	1	6.125	6	49	1309
592	5uot:s	EM	4.6	2017	12483	85.5855	72 - 79	8	-1	0.663208	2.13785	1	4.875	5.5	39	1309
593	5uot:Z	EM	4.6	2017	12483	86.3139	72 - 81	10	-1	0.703019	1.94985	1	5.2	6	52	1309
594	5uot:a	EM	4.6	2017	12483	86.3139	72 - 81	10	-1	0.621985	2.33876	1	5.2	6	52	1309
595	5uot:1	EM	4.6	2017	12483	86.0236	72 - 82	11	-1	0.620018	2.34855	1	5	6	55	1309
596	5uot:V	EM	4.6	2017	12483	86.0236	72 - 82	11	-1	0.69834	1.97173	1	5	6	55	1309
597	5uot:j	EM	4.6	2017	12483	78.7406	49 - 58	10	1	0.548304	2.72291	1	4.625	4.5	37	1309
598	5uot:j	EM	4.6	2017	12483	86.3139	72 - 81	10	-1	0.516908	2.90021	1	5.2	6	52	1309
599	5uot:t	EM	4.6	2017	12483	86.3139	72 - 81	10	-1	0.581644	2.54428	1	5.2	6	52	1309
600	5uot:R	EM	4.6	2017	12483	86.3139	72 - 81	10	-1	0.623625	2.33061	1	5.2	6	52	1309
601	5uot:L	EM	4.6	2017	12483	85.623	72 - 84	13	-1	0.520576	2.87898	1	4.30769	5	56	1309
602	5uot:F	EM	4.6	2017	12483	86.0236	72 - 82	11	-1	0.52068	2.87838	1	5	6	55	1309
603	5uot:p	EM	4.6	2017	12483	86.3139	72 - 81	10	-1	0.708933	1.92227	1	5.2	6	52	1309
604	5uot:u	EM	4.6	2017	12483	86.0236	72 - 82	11	-1	0.5485	2.13557	0.909091	5	6	55	1309
605	5uot:5	EM	4.6	2017	12483	86.3139	72 - 81	10	-1	0.530109	2.82447	1	5.2	6	52	1309
606	5uot:K	EM	4.6	2017	12483	86.3139	72 - 81	10	-1	0.685401	2.03249	1	5.2	6	52	1309
607	5uot:m	EM	4.6	2017	12483	86.0236	72 - 82	11	-1	0.778863	1.59853	1	5	6	55	1309
608	5uot:b	EM	4.6	2017	12483	86.3139	72 - 81	10	-1	0.690387	2.00902	1	5.2	6	52	1309
609	5uot:A	EM	4.6	2017	12483	86.3139	72 - 81	10	-1	0.704666	1.94217	1	5.2	6	52	1309
610	5uot:N	EM	4.6	2017	12483	86.3139	72 - 81	10	-1	0.531279	2.81785	1	5.2	6	52	1309
611	5uot:n	EM	4.6	2017	12483	86.0236	72 - 82	11	-1	0.575771	1.97948	0.909091	5	6	55	1309
612	5uot:k	EM	4.6	2017	12483	86.3139	72 - 81	10	-1	0.557158	2.67459	1	5.2	6	52	1309
613	5uot:0	EM	4.6	2017	12483	86.3139	72 - 81	10	-1	0.578126	2.56272	1	5.2	6	52	1309
614	5uot:x	EM	4.6	2017	12483	86.3139	72 - 81	10	-1	0.669545	2.1076	1	5.2	6	52	1309
615	5uot:g	EM	4.6	2017	12483	86.3139	72 - 81	10	-1	0.578286	2.56188	1	5.2	6	52	1309
616	5uot:W	EM	4.6	2017	12483	89.3269	74 - 81	8	-1	0.54718	2.7291	1	6.125	6	49	1309
617	5uot:G	EM	4.6	2017	12483	86.3139	72 - 81	10	-1	0.518253	2.89241	1	5.2	6	52	1309
618	5uot:I	EM	4.6	2017	12483	86.3139	72 - 81	10	-1	0.554974	2.68644	1	5.2	6	52	1309
619	5uot:8	EM	4.6	2017	12483	86.3139	72 - 81	10	-1	0.501099	2.99342	1	5.2	6	52	1309
620	5uot:r	EM	4.6	2017	12483	86.3139	72 - 81	10	-1	0.508755	2.94792	1	5.2	6	52	1309
621	5uot:h	EM	4.6	2017	12483	86.0236	72 - 82	11	-1	0.573023	1.99507	0.909091	5	6	55	1309
622	5uot:3	EM	4.6	2017	12483	86.3139	72 - 81	10	-1	0.612561	2.38588	1	5.2	6	52	1309
623	5uot:d	EM	4.6	2017	12483	86.0236	72 - 82	11	-1	0.519946	2.88262	1	5	6	55	1309
624	5uot:E	EM	4.6	2017	12483	86.3139	72 - 81	10	-1	0.505838	2.96517	1	5.2	6	52	1309
625	5uot:M	EM	4.6	2017	12483	85.5858	72 - 83	12	-1	0.526737	2.31458	0.916667	4.58333	5.5	55	1309
626	5uot:B	EM	4.6	2017	12483	86.3139	72 - 81	10	-1	0.672116	2.09536	1	5.2	6	52	1309
627	5uot:B	EM	4.6	2017	12483	87.509	209 - 224	16	1	0.517369	2.50783	0.9375	3.375	3.5	54	1309
628	5uot:v	EM	4.6	2017	12483	86.3139	72 - 81	10	-1	0.643821	2.23137	1	5.2	6	52	1309
629	5uot:Q	EM	4.6	2017	12483	86.3139	72 - 81	10	-1	0.539906	2.7694	1	5.2	6	52	1309
630	5uot:4	EM	4.6	2017	12483	89.3269	74 - 81	8	-1	0.504019	2.16133	0.875	6.125	6	49	1309
631	5uot:z	EM	4.6	2017	12483	86.3139	72 - 81	10	-1	0.621214	2.3426	1	5.2	6	52	1309
632	5uot:2	EM	4.6	2017	12483	86.0236	72 - 82	11	-1	0.662744	2.14007	1	5	6	55	1309
633	5uot:H	EM	4.6	2017	12483	86.3139	72 - 81	10	-1	0.64418	2.22963	1	5.2	6	52	1309
634	5uot:D	EM	4.6	2017	12483	86.3139	72 - 81	10	-1	0.59174	2.49186	1	5.2	6	52	1309
635	5uot:T	EM	4.6	2017	12483	86.3139	72 - 81	10	-1	0.640141	2.24931	1	5.2	6	52	1309
636	5uot:l	EM	4.6	2017	12483	86.0905	72 - 80	9	-1	0.662657	2.14049	1	5	6	45	1309
637	5uot:9	EM	4.6	2017	12483	86.0905	72 - 80	9	-1	0.576652	2.57047	1	5	6	45	1309
638	5uot:e	EM	4.6	2017	12483	86.3139	72 - 81	10	-1	0.736113	1.79621	1	5.2	6	52	1309
639	7aoi:XN	EM	3.5	2020	22161	82.4779	75 - 85	11	11	0.622552	2.33594	1	3.72727	4	41	1112
640	6q95:P	EM	3.7	2018	8702	96.3444	25 - 39	15	-1	0.827595	1.36926	1	5.26667	7	79	253
641	6q95:P	EM	3.7	2018	8702	97.3239	81 - 90	10	-1	0.743821	0.894843	0.9	4.1	4	41	253
642	4v9l:DT	X-ray	3.5	2013	8702	97.3174	80 - 90	11	-1	0.768738	1.64545	1	3.81818	4	42	253
643	4v9m:DT	X-ray	4	2013	8702	97.3609	80 - 91	12	-1	0.746546	1.74801	1	4	4	48	253
644	4v9k:DT	X-ray	3.5	2013	8702	97.3215	80 - 92	13	-1	0.621661	1.82639	0.923077	4.38462	4	57	253
645	4v9k:BT	X-ray	3.5	2013	8702	97.3215	80 - 92	13	-1	0.616839	1.85261	0.923077	4.38462	4	57	253
646	4v9j:DT	X-ray	3.86	2013	8702	97.3174	80 - 90	11	-1	0.603676	1.82242	0.909091	3.81818	4	42	253
647	4w29:BT	X-ray	3.8	2014	8702	97.3174	80 - 90	11	-1	0.61034	1.78513	0.909091	3.81818	4	42	253
648	4v9j:BT	X-ray	3.86	2013	8702	97.3174	80 - 90	11	-1	0.622131	1.71922	0.909091	3.81818	4	42	253
649	4w29:DT	X-ray	3.8	2014	8702	97.3944	80 - 87	8	-1	0.597573	1.59092	0.875	3.5	3	28	253
650	4v9m:BT	X-ray	4	2013	8702	97.3215	80 - 92	13	-1	0.721742	1.86275	1	4.38462	4	57	253
651	5ot7:u	EM	3.8	2017	8702	96.3444	25 - 39	15	-1	0.744342	1.23806	0.933333	5.26667	7	79	253
652	5ot7:u	EM	3.8	2017	8702	97.3239	81 - 90	10	-1	0.893172	1.03752	1	4.1	4	41	253
653	4v9l:BT	X-ray	3.5	2013	8702	97.3174	80 - 90	11	-1	0.738055	1.78724	1	3.81818	4	42	253
654	4v8s:BC	X-ray	4.323	2012	3029	83.2677	230 - 235	6	1	0.820933	1.40112	1	5.66667	6	34	731
655	2y0s:C	X-ray	3.8	2010	3029	75.9825	182 - 190	9	-1	0.824761	1.38284	1	3.11111	3	28	731
656	4ayb:C	X-ray	3.202	2012	3029	83.2677	230 - 235	6	1	0.771861	1.63099	1	5.66667	6	34	731
657	4v8s:AY	X-ray	4.323	2012	3029	83.2677	230 - 235	6	1	0.820933	1.40112	1	5.66667	6	34	731
658	2y0s:Y	X-ray	3.8	2010	3029	75.9825	182 - 190	9	-1	0.822681	1.39278	1	3.11111	3	28	731
659	2gxa:L	X-ray	3.15	2006	2201	98.0887	138 - 145	8	1	0.899628	1.00207	1	5.625	5	45	612
660	5o9z:G	EM	4.5	2017	11949	90.8856	825 - 841	17	1	0.726372	1.84129	1	3.94118	4	67	1592
661	6ahd:N	EM	3.8	2018	11949	90.7705	825 - 840	16	1	0.616011	2.36857	1	3.8125	3.5	61	1592
662	4tni:C	X-ray	4.6	2014	4961	96.751	15 - 20	6	2	0.74387	1.76036	1	3.16667	3.5	19	1033
663	4tnj:c	X-ray	4.5	2014	4961	96.751	15 - 20	6	2	0.741632	1.77071	1	3.16667	3.5	19	1033
664	4tnh:C	X-ray	4.90001	2014	4961	96.751	15 - 20	6	2	0.74344	1.76235	1	3.16667	3.5	19	1033
665	4v82:AC	X-ray	3.2	2010	4961	96.751	15 - 20	6	2	0.735649	1.79836	1	3.16667	3.5	19	1033
666	3kzi:C	X-ray	3.6	2009	4961	96.6414	14 - 20	7	2	0.782488	1.5817	1	3.14286	3	22	1033
667	4tni:c	X-ray	4.6	2014	4961	96.751	15 - 20	6	2	0.743459	1.76227	1	3.16667	3.5	19	1033
668	4tnj:C	X-ray	4.5	2014	4961	96.751	15 - 20	6	2	0.743829	1.76055	1	3.16667	3.5	19	1033
669	4tnh:c	X-ray	4.90001	2014	4961	96.751	15 - 20	6	2	0.742965	1.76455	1	3.16667	3.5	19	1033
670	4v82:BC	X-ray	3.2	2010	4961	96.751	15 - 20	6	2	0.754648	1.71058	1	3.16667	3.5	19	1033
671	1v9u:4	X-ray	3.6	2004	1461	76.0947	2 - 6	5	-1	0.752882	1.71874	1	3.4	3	17	35
672	3dpr:D	X-ray	3.5	2008	1461	76.0947	2 - 6	5	-1	0.757446	1.69766	1	3.4	3	17	35
673	7n8y:B	EM	3.65	2021	24762	91.0286	788 - 793	6	-1	0.758368	1.69339	1	4.5	4	27	2092
674	6aun:A	X-ray	3.951	2017	13921	92.1231	81 - 94	14	-2	0.542536	2.30295	0.928571	4.92857	5	69	1907
675	6aun:A	X-ray	3.951	2017	13921	92.959	104 - 112	9	-3	0.644056	2.23023	1	4.88889	5	44	1907
676	6aun:A	X-ray	3.951	2017	13921	87.391	146 - 152	7	1	0.711103	1.91217	1	3.85714	4	27	1907
677	6aun:B	X-ray	3.951	2017	13921	87.391	146 - 152	7	1	0.809805	1.45389	1	3.85714	4	27	1907
678	6giq:a	EM	3.23	2018	15309	93.6035	44 - 52	9	-1	0.647202	1.40978	0.888889	3	3	27	1391
679	6w1s:J	EM	4.02	2020	20041	95.5176	95 - 121	27	-1	0.726467	1.56655	0.961538	4.42308	4	115	251
680	7ls6:D	EM	3.17	2021	388	94.8503	225 - 237	13	-2	0.957368	0.633069	1	3.53846	3	46	660
681	7lsx:D	EM	3.61	2021	388	94.8503	225 - 237	13	-2	0.945096	0.723076	1	3.53846	3	46	660
682	6oxa:RP	X-ray	3.25	2019	1496	90.6734	142 - 148	7	-1	0.67016	2.10467	1	4.71429	4	33	224
683	4v5q:DP	X-ray	3.1	2010	1496	90.6734	142 - 148	7	-1	0.683934	2.0394	1	4.71429	4	33	224
684	4v7l:DP	X-ray	3	2009	1496	90.8966	142 - 146	5	-1	0.80002	1.49991	1	5	4	25	224
685	6otr:RP	X-ray	3.12	2019	1496	90.6734	142 - 148	7	-1	0.722193	1.86066	1	4.71429	4	33	224
686	4tue:RP	X-ray	3.5	2014	1496	90.6734	142 - 148	7	-1	0.735123	1.80079	1	4.71429	4	33	224
687	7lh5:DP	X-ray	3.27	2021	1496	90.8849	140 - 148	9	-1	0.66879	2.11119	1	4.33333	4	39	224
688	4v8b:BO	X-ray	3	2011	1496	90.6734	142 - 148	7	-1	0.722948	1.85716	1	4.71429	4	33	224
689	4v5j:BP	X-ray	3.1	2010	1496	90.8966	142 - 146	5	-1	0.721817	1.8624	1	5	4	25	224
690	5ndj:78	X-ray	3.15	2017	1496	90.8966	142 - 146	5	-1	0.639702	2.25145	1	5	4	25	224
691	4v5j:DP	X-ray	3.1	2010	1496	90.8966	142 - 146	5	-1	0.720616	1.86797	1	5	4	25	224
692	4v8f:AO	X-ray	3.3	2011	1496	90.6734	142 - 148	7	-1	0.678271	2.06616	1	4.71429	4	33	224
693	4lfz:YP	X-ray	3.92	2013	1496	90.6734	142 - 148	7	-1	0.708056	1.92636	1	4.71429	4	33	224
694	4p70:RP	X-ray	3.68	2014	1496	90.6734	142 - 148	7	-1	0.734513	1.80361	1	4.71429	4	33	224
695	4wzd:35	X-ray	3.1	2014	1496	90.6734	142 - 148	7	-1	0.674437	2.08434	1	4.71429	4	33	224
696	4v7j:AP	X-ray	3.3	2009	1496	90.8966	142 - 146	5	-1	0.800772	1.49638	1	5	4	25	224
697	7lh5:BP	X-ray	3.27	2021	1496	91.1043	142 - 147	6	-1	0.634016	2.27931	1	4.83333	4	29	224
698	6qnq:78	X-ray	3.5	2019	1496	91.1043	142 - 147	6	-1	0.656933	2.16796	1	4.83333	4	29	224
699	4v67:BP	X-ray	3	2008	1496	91.1043	142 - 147	6	-1	0.603072	2.43384	1	4.83333	4	29	224
700	4v5k:DP	X-ray	3.2	2010	1496	90.8966	142 - 146	5	-1	0.599326	2.45293	1	5	4	25	224
701	5ib8:78	X-ray	3.13	2016	1496	90.8966	142 - 146	5	-1	0.649158	2.20548	1	5	4	25	224
702	4lt8:RP	X-ray	3.14	2013	1496	90.6734	142 - 148	7	-1	0.707799	1.92756	1	4.71429	4	33	224
703	4v5a:DP	X-ray	3.5	2007	1496	91.2346	140 - 147	8	-1	0.767719	1.65016	1	4.375	4	35	224
704	6bz8:YP	X-ray	3.74	2017	1496	90.8966	142 - 146	5	-1	0.730018	1.82441	1	5	4	25	224
705	4lsk:YP	X-ray	3.48001	2013	1496	90.6734	142 - 148	7	-1	0.708056	1.92636	1	4.71429	4	33	224
706	5vpp:YP	X-ray	3.9	2017	1496	90.6734	142 - 148	7	-1	0.711071	1.91232	1	4.71429	4	33	224
707	6bz7:YP	X-ray	3.68	2017	1496	90.8966	142 - 146	5	-1	0.675049	2.08143	1	5	4	25	224
708	4v6g:DO	X-ray	3.5	2009	1496	90.6734	142 - 148	7	-1	0.708056	1.92636	1	4.71429	4	33	224
709	4v5l:BP	X-ray	3.1	2010	1496	91.1048	140 - 146	7	-1	0.801505	1.49294	1	4.42857	4	31	224
710	5vpo:RP	X-ray	3.34	2017	1496	90.6734	142 - 148	7	-1	0.734194	1.80509	1	4.71429	4	33	224
711	6buw:RP	X-ray	3.5	2017	1496	90.6734	142 - 148	7	-1	0.557521	2.67262	1	4.71429	4	33	224
712	4v5c:DP	X-ray	3.3	2009	1496	90.8966	142 - 146	5	-1	0.776466	1.60965	1	5	4	25	224
713	6nsh:YP	X-ray	3.397	2019	1496	90.8966	142 - 146	5	-1	0.658534	2.16026	1	5	4	25	224
714	4v5a:BP	X-ray	3.5	2007	1496	91.2346	140 - 147	8	-1	0.766634	1.65519	1	4.375	4	35	224
715	4v8c:AO	X-ray	3.3	2011	1496	90.6734	142 - 148	7	-1	0.730129	1.82389	1	4.71429	4	33	224
716	6of6:RP	X-ray	3.2	2019	1496	90.6734	142 - 148	7	-1	0.534934	2.79723	1	4.71429	4	33	224
717	4v7w:BP	X-ray	3	2010	1496	90.6734	142 - 148	7	-1	0.615604	2.37061	1	4.71429	4	33	224
718	6qnq:35	X-ray	3.5	2019	1496	90.8966	142 - 146	5	-1	0.729142	1.82846	1	5	4	25	224
719	5el4:35	X-ray	3.15	2015	1496	91.1043	142 - 147	6	-1	0.650659	2.19821	1	4.83333	4	29	224
720	4wzd:78	X-ray	3.1	2014	1496	91.2344	144 - 148	5	-1	0.55818	2.66905	1	4.8	4	24	224
721	4yzv:RP	X-ray	3.1	2015	1496	90.6734	142 - 148	7	-1	0.56078	2.65501	1	4.71429	4	33	224
722	4v8x:BP	X-ray	3.35	2013	1496	90.8966	142 - 146	5	-1	0.737325	1.79061	1	5	4	25	224
723	4v8j:BP	X-ray	3.9	2011	1496	90.8966	142 - 146	5	-1	0.786804	1.56163	1	5	4	25	224
724	4v63:DP	X-ray	3.207	2008	1496	90.6734	142 - 148	7	-1	0.683362	2.0421	1	4.71429	4	33	224
725	6c5l:BP	X-ray	3.2	2018	1496	90.8966	142 - 146	5	-1	0.636006	2.26954	1	5	4	25	224
726	4v5f:BP	X-ray	3.6	2009	1496	90.8966	142 - 146	5	-1	0.836574	1.32596	1	5	4	25	224
727	4tud:RP	X-ray	3.6	2014	1496	90.6734	142 - 148	7	-1	0.735364	1.79967	1	4.71429	4	33	224
728	4tue:YP	X-ray	3.5	2014	1496	90.6734	142 - 148	7	-1	0.688799	2.01649	1	4.71429	4	33	224
729	4v7j:BP	X-ray	3.3	2009	1496	90.8966	142 - 146	5	-1	0.800314	1.49853	1	5	4	25	224
730	4v67:DP	X-ray	3	2008	1496	91.1043	142 - 147	6	-1	0.60193	2.43966	1	4.83333	4	29	224
731	4v6g:BO	X-ray	3.5	2009	1496	90.6734	142 - 148	7	-1	0.542123	2.75706	1	4.71429	4	33	224
732	4v7m:DP	X-ray	3.45	2009	1496	90.8966	142 - 146	5	-1	0.713044	1.90314	1	5	4	25	224
733	5vpp:RP	X-ray	3.9	2017	1496	90.6734	142 - 148	7	-1	0.741393	1.77181	1	4.71429	4	33	224
734	4v7x:DP	X-ray	3	2010	1496	90.6734	142 - 148	7	-1	0.636845	2.26543	1	4.71429	4	33	224
735	4v6a:DP	X-ray	3.1	2009	1496	91.1048	140 - 146	7	-1	0.721674	1.86306	1	4.42857	4	31	224
736	6bz6:RP	X-ray	3.18	2017	1496	90.6734	142 - 148	7	-1	0.706132	1.93533	1	4.71429	4	33	224
737	4v7k:AP	X-ray	3.6	2009	1496	90.8966	142 - 146	5	-1	0.789117	1.55086	1	5	4	25	224
738	6bz6:YP	X-ray	3.18	2017	1496	90.8966	142 - 146	5	-1	0.713982	1.89878	1	5	4	25	224
739	4wq1:78	X-ray	3.1	2014	1496	90.6734	142 - 148	7	-1	0.53257	2.81055	1	4.71429	4	33	224
740	4v8d:DO	X-ray	3	2011	1496	90.6734	142 - 148	7	-1	0.54684	2.73097	1	4.71429	4	33	224
741	4v4i:J	X-ray	3.71	2007	1496	91.2344	144 - 148	5	-1	0.523533	2.86197	1	4.8	4	24	224
742	4wu1:78	X-ray	3.2	2014	1496	90.6734	142 - 148	7	-1	0.542942	2.75252	1	4.71429	4	33	224
743	5el6:78	X-ray	3.1	2015	1496	90.8966	142 - 146	5	-1	0.637944	2.26005	1	5	4	25	224
744	4wqr:78	X-ray	3.15	2014	1496	90.6734	142 - 148	7	-1	0.524558	2.8561	1	4.71429	4	33	224
745	5el5:35	X-ray	3.15	2015	1496	91.1043	142 - 147	6	-1	0.631815	2.29012	1	4.83333	4	29	224
746	4tud:YP	X-ray	3.6	2014	1496	90.6734	142 - 148	7	-1	0.688799	2.01649	1	4.71429	4	33	224
747	4wt1:78	X-ray	3.05	2014	1496	90.6734	142 - 148	7	-1	0.534548	2.7994	1	4.71429	4	33	224
748	4v5r:DP	X-ray	3.1	2010	1496	91.1048	140 - 146	7	-1	0.771193	1.63408	1	4.42857	4	31	224
749	5e7k:78	X-ray	3.2	2015	1496	90.8966	142 - 146	5	-1	0.597158	2.46402	1	5	4	25	224
750	5vpo:YP	X-ray	3.34	2017	1496	90.6734	142 - 148	7	-1	0.712281	1.90669	1	4.71429	4	33	224
751	6ope:YP	X-ray	3.1	2019	1496	90.6734	142 - 148	7	-1	0.70738	1.92951	1	4.71429	4	33	224
752	4v9b:BO	X-ray	3.1	2012	1496	91.2344	144 - 148	5	-1	0.56713	2.62095	1	4.8	4	24	224
753	4wt1:35	X-ray	3.05	2014	1496	90.6734	142 - 148	7	-1	0.543432	2.7498	1	4.71429	4	33	224
754	4v87:AO	X-ray	3.1	2011	1496	90.6734	142 - 148	7	-1	0.689248	2.01438	1	4.71429	4	33	224
755	4v6f:DO	X-ray	3.1	2009	1496	90.6734	142 - 148	7	-1	0.790704	1.54346	1	4.71429	4	33	224
756	5el7:78	X-ray	3.15	2015	1496	90.8966	142 - 146	5	-1	0.593954	2.48046	1	5	4	25	224
757	4v8q:AP	X-ray	3.1	2011	1496	90.8966	142 - 146	5	-1	0.79841	1.50745	1	5	4	25	224
758	4v7y:BP	X-ray	3	2010	1496	90.6734	142 - 148	7	-1	0.651504	2.19413	1	4.71429	4	33	224
759	5imq:h	EM	3.8	2016	1496	90.9184	86 - 102	17	-4	0.579729	2.17987	0.941176	3.64706	4	62	224
760	4p70:YP	X-ray	3.68	2014	1496	90.6734	142 - 148	7	-1	0.712281	1.90669	1	4.71429	4	33	224
761	4wra:35	X-ray	3.05	2014	1496	90.6734	142 - 148	7	-1	0.653946	2.18234	1	4.71429	4	33	224
762	6oxi:RP	X-ray	3.495	2019	1496	90.6734	142 - 148	7	-1	0.636407	2.26758	1	4.71429	4	33	224
763	6bz7:RP	X-ray	3.68	2017	1496	90.6734	142 - 148	7	-1	0.680264	2.05673	1	4.71429	4	33	224
764	4v7y:DP	X-ray	3	2010	1496	90.6734	142 - 148	7	-1	0.65225	2.19052	1	4.71429	4	33	224
765	4v97:DP	X-ray	3.516	2012	1496	90.6734	142 - 148	7	-1	0.588554	2.50833	1	4.71429	4	33	224
766	4ypb:RP	X-ray	3.4	2015	1496	90.6734	142 - 148	7	-1	0.559959	2.65944	1	4.71429	4	33	224
767	4wro:78	X-ray	3.05	2014	1496	90.6734	142 - 148	7	-1	0.530847	2.82029	1	4.71429	4	33	224
768	6o3m:RP	X-ray	3.97	2019	1496	91.1043	142 - 147	6	-1	0.709241	1.92084	1	4.83333	4	29	224
769	4v8u:DP	X-ray	3.7	2012	1496	91.1048	140 - 146	7	-1	0.754239	1.71247	1	4.42857	4	31	224
770	4v7p:CL	X-ray	3.62	2010	1496	90.6734	142 - 148	7	-1	0.707125	1.9307	1	4.71429	4	33	224
771	4v5s:DP	X-ray	3.1	2010	1496	90.8849	140 - 148	9	-1	0.623501	2.33123	1	4.33333	4	39	224
772	4v7k:BP	X-ray	3.6	2009	1496	90.8966	142 - 146	5	-1	0.788988	1.55146	1	5	4	25	224
773	4p6f:RP	X-ray	3.6	2014	1496	90.6734	142 - 148	7	-1	0.734912	1.80177	1	4.71429	4	33	224
774	4tuc:RP	X-ray	3.6	2014	1496	90.6734	142 - 148	7	-1	0.735395	1.79953	1	4.71429	4	33	224
775	4wqr:35	X-ray	3.15	2014	1496	90.6734	142 - 148	7	-1	0.689411	2.01361	1	4.71429	4	33	224
776	4v5c:BP	X-ray	3.3	2009	1496	90.8966	142 - 146	5	-1	0.787661	1.55764	1	5	4	25	224
777	4lel:YP	X-ray	3.9	2013	1496	90.6734	142 - 148	7	-1	0.708056	1.92636	1	4.71429	4	33	224
778	4v5q:BP	X-ray	3.1	2010	1496	90.8849	140 - 148	9	-1	0.657627	2.16462	1	4.33333	4	39	224
779	4wra:78	X-ray	3.05	2014	1496	90.6734	142 - 148	7	-1	0.64675	2.21714	1	4.71429	4	33	224
780	5el6:35	X-ray	3.1	2015	1496	90.8966	142 - 146	5	-1	0.703938	1.94556	1	5	4	25	224
781	6o3m:YP	X-ray	3.97	2019	1496	90.8966	142 - 146	5	-1	0.726621	1.84014	1	5	4	25	224
782	4v8e:CO	X-ray	3.3	2011	1496	90.6734	142 - 148	7	-1	0.554533	2.68884	1	4.71429	4	33	224
783	4w4g:RP	X-ray	3.3	2014	1496	90.6734	142 - 148	7	-1	0.560151	2.6584	1	4.71429	4	33	224
784	4v5k:BP	X-ray	3.2	2010	1496	90.8966	142 - 146	5	-1	0.598724	2.45601	1	5	4	25	224
785	6gsl:35	X-ray	3.16	2018	1496	91.1043	142 - 147	6	-1	0.611119	2.39313	1	4.83333	4	29	224
786	4wr6:35	X-ray	3.05	2014	1496	90.6734	142 - 148	7	-1	0.582428	2.54019	1	4.71429	4	33	224
787	4v5s:BP	X-ray	3.1	2010	1496	90.8849	140 - 148	9	-1	0.617453	2.36136	1	4.33333	4	39	224
788	4v8f:DO	X-ray	3.3	2011	1496	90.6734	142 - 148	7	-1	0.555969	2.68104	1	4.71429	4	33	224
789	4v5f:DP	X-ray	3.6	2009	1496	90.8966	142 - 146	5	-1	0.837092	1.32344	1	5	4	25	224
790	6nwy:YP	X-ray	3.5	2019	1496	90.8966	142 - 146	5	-1	0.696598	1.97988	1	5	4	25	224
791	5el7:35	X-ray	3.15	2015	1496	90.8966	142 - 146	5	-1	0.728342	1.83217	1	5	4	25	224
792	4v5d:BP	X-ray	3.5	2009	1496	90.8966	142 - 146	5	-1	0.811371	1.44649	1	5	4	25	224
793	6nwy:RP	X-ray	3.5	2019	1496	90.6734	142 - 148	7	-1	0.641584	2.24227	1	4.71429	4	33	224
794	4wr6:78	X-ray	3.05	2014	1496	90.6734	142 - 148	7	-1	0.512959	2.92323	1	4.71429	4	33	224
795	6nsh:RP	X-ray	3.397	2019	1496	91.1043	142 - 147	6	-1	0.637706	2.26121	1	4.83333	4	29	224
796	4wsm:35	X-ray	3.3	2014	1496	90.6734	142 - 148	7	-1	0.634119	2.2788	1	4.71429	4	33	224
797	4v5g:DP	X-ray	3.6	2009	1496	90.8966	142 - 146	5	-1	0.768481	1.64664	1	5	4	25	224
798	5d8b:FB	X-ray	3.63	2015	1496	90.6734	142 - 148	7	-1	0.562554	2.64546	1	4.71429	4	33	224
799	4v5e:BP	X-ray	3.45	2009	1496	90.6734	142 - 148	7	-1	0.683698	2.04051	1	4.71429	4	33	224
800	4v6a:BP	X-ray	3.1	2009	1496	90.8966	142 - 146	5	-1	0.725452	1.84555	1	5	4	25	224
801	4v87:DO	X-ray	3.1	2011	1496	90.6734	142 - 148	7	-1	0.549437	2.71669	1	4.71429	4	33	224
802	6oj2:YP	X-ray	3.2	2019	1496	90.6734	142 - 148	7	-1	0.611598	2.39072	1	4.71429	4	33	224
803	6bz8:RP	X-ray	3.74	2017	1496	90.6734	142 - 148	7	-1	0.711524	1.91021	1	4.71429	4	33	224
804	6gsl:78	X-ray	3.16	2018	1496	90.8966	142 - 146	5	-1	0.630316	2.29751	1	5	4	25	224
805	4v5p:BP	X-ray	3.1	2010	1496	90.8849	140 - 148	9	-1	0.636828	2.26551	1	4.33333	4	39	224
806	6n1d:AL15	X-ray	3.2	2018	1496	91.1043	142 - 147	6	-1	0.69597	1.98283	1	4.83333	4	29	224
807	5el4:78	X-ray	3.15	2015	1496	90.8966	142 - 146	5	-1	0.603794	2.43017	1	5	4	25	224
808	4v9a:BO	X-ray	3.2999	2012	1496	90.6734	142 - 148	7	-1	0.677559	2.06954	1	4.71429	4	33	224
809	4v63:BP	X-ray	3.207	2008	1496	90.6734	142 - 148	7	-1	0.683848	2.03981	1	4.71429	4	33	224
810	6qnr:78	X-ray	3.1	2019	1496	90.6734	142 - 148	7	-1	0.710705	1.91402	1	4.71429	4	33	224
811	4v97:BP	X-ray	3.516	2012	1496	90.6734	142 - 148	7	-1	0.587673	2.5129	1	4.71429	4	33	224
812	4lt8:YP	X-ray	3.14	2013	1496	90.6734	142 - 148	7	-1	0.708056	1.92636	1	4.71429	4	33	224
813	4v7p:BL	X-ray	3.62	2010	1496	90.6734	142 - 148	7	-1	0.703638	1.94696	1	4.71429	4	33	224
814	4v5e:DP	X-ray	3.45	2009	1496	90.6734	142 - 148	7	-1	0.682436	2.04647	1	4.71429	4	33	224
815	4v5g:BP	X-ray	3.6	2009	1496	90.8966	142 - 146	5	-1	0.76906	1.64396	1	5	4	25	224
816	4v8x:DP	X-ray	3.35	2013	1496	90.8966	142 - 146	5	-1	0.699296	1.96725	1	5	4	25	224
817	1vvj:YP	X-ray	3.44	2013	1496	90.6734	142 - 148	7	-1	0.708056	1.92636	1	4.71429	4	33	224
818	6gsk:35	X-ray	3.36	2018	1496	90.8966	142 - 146	5	-1	0.717558	1.88216	1	5	4	25	224
819	4l47:YP	X-ray	3.22	2013	1496	90.6734	142 - 148	7	-1	0.708056	1.92636	1	4.71429	4	33	224
820	4l47:RP	X-ray	3.22	2013	1496	90.6734	142 - 148	7	-1	0.708056	1.92636	1	4.71429	4	33	224
821	4v8u:BP	X-ray	3.7	2012	1496	91.1048	140 - 146	7	-1	0.739126	1.78229	1	4.42857	4	31	224
822	4v8j:DP	X-ray	3.9	2011	1496	90.8966	142 - 146	5	-1	0.787049	1.56049	1	5	4	25	224
823	4v8e:AO	X-ray	3.3	2011	1496	90.6734	142 - 148	7	-1	0.623012	2.33365	1	4.71429	4	33	224
824	6oj2:RP	X-ray	3.2	2019	1496	90.6734	142 - 148	7	-1	0.608586	2.4059	1	4.71429	4	33	224
825	4p6f:YP	X-ray	3.6	2014	1496	90.6734	142 - 148	7	-1	0.712864	1.90398	1	4.71429	4	33	224
826	4v9a:DO	X-ray	3.2999	2012	1496	90.6734	142 - 148	7	-1	0.564532	2.63484	1	4.71429	4	33	224
827	6of6:YP	X-ray	3.2	2019	1496	90.6734	142 - 148	7	-1	0.701768	1.9557	1	4.71429	4	33	224
828	4v8b:DO	X-ray	3	2011	1496	90.6734	142 - 148	7	-1	0.578641	2.56002	1	4.71429	4	33	224
829	6buw:YP	X-ray	3.5	2017	1496	90.8966	142 - 146	5	-1	0.708204	1.92567	1	5	4	25	224
830	4v8o:BP	X-ray	3.8	2011	1496	91.1048	140 - 146	7	-1	0.770369	1.6379	1	4.42857	4	31	224
831	5ndj:35	X-ray	3.15	2017	1496	90.6734	142 - 148	7	-1	0.620405	2.34662	1	4.71429	4	33	224
832	6n1d:BL15	X-ray	3.2	2018	1496	91.1043	142 - 147	6	-1	0.614059	2.37836	1	4.83333	4	29	224
833	4wzo:78	X-ray	3.3	2014	1496	90.6734	142 - 148	7	-1	0.533569	2.80492	1	4.71429	4	33	224
834	4lel:RP	X-ray	3.9	2013	1496	90.6734	142 - 148	7	-1	0.708056	1.92636	1	4.71429	4	33	224
835	6qnr:35	X-ray	3.1	2019	1496	91.1043	142 - 147	6	-1	0.803165	1.48515	1	4.83333	4	29	224
836	4wu1:35	X-ray	3.2	2014	1496	90.6734	142 - 148	7	-1	0.644681	2.22719	1	4.71429	4	33	224
837	4v7z:DP	X-ray	3.1	2010	1496	90.8849	140 - 148	9	-1	0.619084	2.35321	1	4.33333	4	39	224
838	4l71:YP	X-ray	3.9	2013	1496	90.6734	142 - 148	7	-1	0.708056	1.92636	1	4.71429	4	33	224
839	5ib8:35	X-ray	3.13	2016	1496	90.8966	142 - 146	5	-1	0.716201	1.88846	1	5	4	25	224
840	4tua:RP	X-ray	3.6	2014	1496	90.6734	142 - 148	7	-1	0.735395	1.79953	1	4.71429	4	33	224
841	4tub:RP	X-ray	3.6	2014	1496	90.6734	142 - 148	7	-1	0.736051	1.7965	1	4.71429	4	33	224
842	4v7w:DP	X-ray	3	2010	1496	90.6734	142 - 148	7	-1	0.616243	2.36741	1	4.71429	4	33	224
843	4wsm:78	X-ray	3.3	2014	1496	90.8966	142 - 146	5	-1	0.650735	2.19784	1	5	4	25	224
844	4v7z:BP	X-ray	3.1	2010	1496	90.8849	140 - 148	9	-1	0.6189	2.35413	1	4.33333	4	39	224
845	4v9b:DO	X-ray	3.1	2012	1496	90.6734	142 - 148	7	-1	0.641353	2.2434	1	4.71429	4	33	224
846	5d8b:J	X-ray	3.63	2015	1496	90.6734	142 - 148	7	-1	0.561972	2.64859	1	4.71429	4	33	224
847	4tub:YP	X-ray	3.6	2014	1496	90.6734	142 - 148	7	-1	0.713461	1.9012	1	4.71429	4	33	224
848	5e7k:35	X-ray	3.2	2015	1496	90.8966	142 - 146	5	-1	0.635183	2.27357	1	5	4	25	224
849	4v6f:AO	X-ray	3.1	2009	1496	90.6734	142 - 148	7	-1	0.591273	2.49427	1	4.71429	4	33	224
850	4wq1:35	X-ray	3.1	2014	1496	90.6734	142 - 148	7	-1	0.559957	2.65945	1	4.71429	4	33	224
851	5zlu:i	EM	3.6	2018	1496	90.6734	142 - 148	7	-1	0.542634	2.75423	1	4.71429	4	33	224
852	4v7m:BP	X-ray	3.45	2009	1496	91.1048	140 - 146	7	-1	0.750812	1.7283	1	4.42857	4	31	224
853	4v5r:BP	X-ray	3.1	2010	1496	91.1048	140 - 146	7	-1	0.7711	1.63452	1	4.42857	4	31	224
854	6ope:RP	X-ray	3.1	2019	1496	91.1043	142 - 147	6	-1	0.762074	1.67627	1	4.83333	4	29	224
855	4v8n:BP	X-ray	3.1	2013	1496	90.8966	142 - 146	5	-1	0.785969	1.56552	1	5	4	25	224
856	4lfz:RP	X-ray	3.92	2013	1496	90.6734	142 - 148	7	-1	0.708056	1.92636	1	4.71429	4	33	224
857	6osi:RP	X-ray	4.14	2019	1496	90.6734	142 - 148	7	-1	0.641584	2.24227	1	4.71429	4	33	224
858	4lsk:RP	X-ray	3.48001	2013	1496	90.6734	142 - 148	7	-1	0.708056	1.92636	1	4.71429	4	33	224
859	5el5:78	X-ray	3.15	2015	1496	90.8966	142 - 146	5	-1	0.594379	2.47828	1	5	4	25	224
860	4v5p:DP	X-ray	3.1	2010	1496	90.8849	140 - 148	9	-1	0.636922	2.26505	1	4.33333	4	39	224
861	4v8c:BO	X-ray	3.3	2011	1496	90.6734	142 - 148	7	-1	0.56553	2.6295	1	4.71429	4	33	224
862	4l71:RP	X-ray	3.9	2013	1496	90.6734	142 - 148	7	-1	0.708056	1.92636	1	4.71429	4	33	224
863	4wzo:35	X-ray	3.3	2014	1496	90.8966	142 - 146	5	-1	0.71302	1.90325	1	5	4	25	224
864	6nta:RP	X-ray	3.1	2019	1496	90.6734	142 - 148	7	-1	0.694161	1.99131	1	4.71429	4	33	224
865	4v7l:BP	X-ray	3	2009	1496	91.1048	140 - 146	7	-1	0.78376	1.57579	1	4.42857	4	31	224
866	4v8n:DP	X-ray	3.1	2013	1496	90.8966	142 - 146	5	-1	0.785447	1.56794	1	5	4	25	224
867	4zsn:RP	X-ray	3.6	2015	1496	90.6734	142 - 148	7	-1	0.56078	2.65501	1	4.71429	4	33	224
868	4v5d:DP	X-ray	3.5	2009	1496	90.8966	142 - 146	5	-1	0.810628	1.45	1	5	4	25	224
869	4v7x:BP	X-ray	3	2010	1496	90.6734	142 - 148	7	-1	0.636204	2.26857	1	4.71429	4	33	224
870	1vvj:RP	X-ray	3.44	2013	1496	90.6734	142 - 148	7	-1	0.708056	1.92636	1	4.71429	4	33	224
871	4v8d:BO	X-ray	3	2011	1496	90.6734	142 - 148	7	-1	0.679304	2.06128	1	4.71429	4	33	224
872	6osi:YP	X-ray	4.14	2019	1496	90.8966	142 - 146	5	-1	0.696598	1.97988	1	5	4	25	224
873	6c5l:DP	X-ray	3.2	2018	1496	90.8966	142 - 146	5	-1	0.659514	2.15556	1	5	4	25	224
874	5ot7:q	EM	3.8	2017	1496	90.7947	140 - 145	6	-1	0.683026	2.04369	1	4.5	4	27	224
875	4tua:YP	X-ray	3.6	2014	1496	90.6734	142 - 148	7	-1	0.688799	2.01649	1	4.71429	4	33	224
876	4pd4:A	X-ray	3.04	2014	7712	87.1917	3 - 8	6	2	0.865776	1.18123	1	3.83333	4	23	1209
877	6xzp:CP1	EM	3.3	2020	20867	81.5281	140 - 146	7	1	0.851144	1.25459	1	3.57143	3	25	1826
878	6xzp:CP1	EM	3.3	2020	20867	81.138	650 - 661	12	-1	0.588359	1.90839	0.909091	3.81818	3	42	1826
879	6xzq:C	EM	3.6	2020	20867	81.5281	140 - 146	7	1	0.870032	1.1595	1	3.57143	3	25	1826
880	6xzq:C	EM	3.6	2020	20867	81.3197	652 - 659	8	-1	0.667243	2.11857	1	3.42857	3	24	1826
881	6y0c:C	EM	3.2	2020	20867	81.5281	140 - 146	7	1	0.883789	1.08786	1	3.57143	3	25	1826
882	6y0c:C	EM	3.2	2020	20867	81.138	650 - 661	12	-1	0.57294	1.99555	0.909091	3.81818	3	42	1826
883	6xzr:CP1	EM	3.3	2020	20867	81.5281	140 - 146	7	1	0.841473	1.30212	1	3.57143	3	25	1826
884	6xzr:CP1	EM	3.3	2020	20867	81.138	650 - 661	12	-1	0.58707	1.91565	0.909091	3.81818	3	42	1826
885	6xzg:CP1	EM	3.8	2020	20867	81.5281	140 - 146	7	1	0.83592	1.32913	1	3.57143	3	25	1826
886	6xzg:CP1	EM	3.8	2020	20867	81.138	650 - 661	12	-1	0.591391	1.89134	0.909091	3.81818	3	42	1826
887	6xzq:F	EM	3.6	2020	20867	82.2966	652 - 661	10	-1	0.653551	1.3714	0.888889	4.22222	4	38	1826
888	6olp:E	EM	4.2	2019	17657	74.7228	64 - 72	9	3	0.601443	2.44213	1	4.11111	5	37	1158
889	7mft:I	EM	3.9	2021	24559	97.1202	361 - 377	17	2	0.6945	1.57456	0.941176	5.64706	6	96	1451
890	6xye:D	EM	4.3	2020	20789	74.2286	141 - 152	12	2	0.529645	2.24575	0.909091	3.81818	4	42	704
891	6xye:B	EM	4.3	2020	20789	74.2286	141 - 152	12	2	0.529511	2.24654	0.909091	3.81818	4	42	704
892	6xye:F	EM	4.3	2020	20789	74.2286	141 - 152	12	2	0.529645	2.24575	0.909091	3.81818	4	42	704
893	6fvt:Z	EM	4.1	2018	15100	77.1563	220 - 228	9	-9	0.815521	1.42685	1	4.55556	5	41	1767
894	6fvt:Z	EM	4.1	2018	15100	68.538	330 - 335	6	10	0.525116	2.85291	1	4.75	4.5	19	1767
895	6fvt:Z	EM	4.1	2018	15100	77.8829	808 - 949	142	-18	0.517853	2.3876	0.919708	5.29927	6	726	1767
896	6fvw:Z	EM	4.5	2018	15100	77.1563	220 - 228	9	-9	0.848315	1.26857	1	4.55556	5	41	1767
897	6fvw:Z	EM	4.5	2018	15100	68.4669	331 - 335	5	11	0.511271	2.93312	1	4.66667	4	14	1767
898	6fvw:Z	EM	4.5	2018	15100	77.9045	808 - 949	142	-18	0.517424	2.39015	0.919708	5.28467	6	724	1767
899	6fvx:Z	EM	4.9	2018	15100	74.5186	220 - 232	13	-9	0.577216	1.47091	0.846154	3.84615	5	50	1767
900	6fvx:Z	EM	4.9	2018	15100	77.8343	808 - 949	142	-18	0.516868	2.34431	0.912409	5.31387	6	728	1767
901	6fvu:Z	EM	4.5	2018	15100	77.1563	220 - 228	9	-9	0.848009	1.27007	1	4.55556	5	41	1767
902	6fvu:Z	EM	4.5	2018	15100	77.8343	808 - 949	142	-18	0.517995	2.33757	0.912409	5.31387	6	728	1767
903	7eel:N	EM	3.26	2021	23333	77.6528	96 - 102	7	2	0.705547	1.93805	1	3.85714	4	27	433
904	7eel:J	EM	3.26	2021	23333	77.6528	96 - 102	7	2	0.705547	1.93805	1	3.85714	4	27	433
905	7eel:M	EM	3.26	2021	23333	77.6528	96 - 102	7	2	0.705547	1.93805	1	3.85714	4	27	433
906	7eel:I	EM	3.26	2021	23333	77.6528	96 - 102	7	2	0.70527	1.93935	1	3.85714	4	27	433
907	7eel:L	EM	3.26	2021	23333	77.6528	96 - 102	7	2	0.70527	1.93935	1	3.85714	4	27	433
908	7eel:K	EM	3.26	2021	23333	77.6528	96 - 102	7	2	0.70527	1.93935	1	3.85714	4	27	433
909	7eel:H	EM	3.26	2021	23333	77.6528	96 - 102	7	2	0.70527	1.93935	1	3.85714	4	27	433
910	5t0c:BA	EM	3.8	2016	10187	87.3588	219 - 231	13	-1	0.635194	2.27352	1	5.69231	6	74	765
911	5t0g:A	EM	4.4	2016	10187	87.3588	219 - 231	13	-1	0.665671	2.12607	1	5.69231	6	74	765
912	5t0c:AA	EM	3.8	2016	10187	87.3588	219 - 231	13	-1	0.635194	2.27352	1	5.69231	6	74	765
913	1l5g:A	X-ray	3.2	2002	730	90.0026	566 - 571	6	-1	0.72653	1.84056	1	3.66667	3	22	2830
914	1m1x:A	X-ray	3.3	2002	730	90.0026	566 - 571	6	-1	0.831187	1.35199	1	3.66667	3	22	2830
915	1u8c:A	X-ray	3.1	2004	730	90.0026	566 - 571	6	-1	0.772694	1.62713	1	3.66667	3	22	2830
916	6f1t:r	EM	3.5	2017	14924	76.9685	275 - 288	14	-3	0.759838	1.6866	1	3.57143	4	50	527
917	6f1t:i	EM	3.5	2017	14924	76.9685	275 - 288	14	-3	0.757203	1.69878	1	3.57143	4	50	527
918	6f1t:q	EM	3.5	2017	14924	76.9685	275 - 288	14	-3	0.760494	1.68357	1	3.57143	4	50	527
919	6f1t:j	EM	3.5	2017	14924	78.1635	277 - 288	12	-3	0.83416	1.33765	1	4.08333	4	49	527
920	5vfp:K	EM	4.2	2017	12662	96.6963	221 - 225	5	1	0.859359	1.21364	1	3.4	3	17	649
921	5vfo:k	EM	3.5	2017	12662	96.6963	221 - 225	5	1	0.846032	1.2798	1	3.4	3	17	649
922	5vfr:K	EM	4.9	2017	12662	96.6963	221 - 225	5	1	0.828267	1.36604	1	3.4	3	17	649
923	5vfr:k	EM	4.9	2017	12662	96.6963	221 - 225	5	1	0.834127	1.3378	1	3.4	3	17	649
924	5vfo:K	EM	3.5	2017	12662	96.6963	221 - 225	5	1	0.819281	1.40899	1	3.4	3	17	649
925	5vfq:K	EM	4.2	2017	12662	96.6963	221 - 225	5	1	0.833665	1.34004	1	3.4	3	17	649
926	5vfq:k	EM	4.2	2017	12662	96.6963	221 - 225	5	1	0.8373	1.32244	1	3.4	3	17	649
927	5vfp:k	EM	4.2	2017	12662	96.6963	221 - 225	5	1	0.8507	1.25679	1	3.4	3	17	649
928	5ybb:G	X-ray	3.2	2017	13492	96.94	161 - 165	5	1	0.540697	2.76499	1	3.2	3	16	960
929	6ppk:W	EM	4.4	2019	17932	84.5031	145 - 156	12	-1	0.779253	1.59672	1	4.33333	3.5	52	676
930	6xyw:Ax	EM	3.86	2020	20807	88.7106	113 - 118	6	-1	0.790274	1.54546	1	3	3	18	275
931	6nhj:T	EM	5	2018	17231	83.5386	112 - 126	15	1	0.795933	1.51904	1	3.86667	4	58	681
932	6nhj:S	EM	5	2018	17231	83.5386	112 - 126	15	1	0.693717	1.99339	1	3.86667	4	58	681
933	6nhj:V	EM	5	2018	17231	83.5386	112 - 126	15	1	0.729701	1.82587	1	3.86667	4	58	681
934	6nhj:y	EM	5	2018	17231	83.4155	116 - 126	11	1	0.540705	1.2856	0.8	3.7	3	37	681
935	6nhj:U	EM	5	2018	17231	83.6593	113 - 126	14	1	0.764269	1.66612	1	3.85714	3.5	54	681
936	3j7a:J	EM	3.2	2014	4064	84.4696	4 - 11	8	1	0.93338	0.801483	1	3.75	3.5	30	400
937	6okk:J	EM	3.3	2019	4064	84.4696	4 - 11	8	1	0.93338	0.801483	1	3.75	3.5	30	400
938	4rfs:S	X-ray	3.232	2014	7976	80.9366	160 - 199	40	4	0.630133	1.39111	0.875	3.825	3.5	153	452
939	4rea:B	X-ray	3.81	2014	7967	81.77	205 - 211	7	4	0.576394	2.57183	1	3.28571	4	23	1434
940	4rea:A	X-ray	3.81	2014	7967	81.77	205 - 211	7	2	0.558036	2.66983	1	3.28571	4	23	1434
941	6qzk:A	X-ray	3.548	2019	18310	73.2719	547 - 558	12	-1	0.70813	1.29597	0.916667	6.83333	8.5	82	1985
942	7v9m:A	EM	3.29	2021	13976	97.3931	297 - 301	5	1	0.567821	1.0696	0.8	5.8	6	29	805
943	7cfm:A	EM	3	2020	13976	93.2763	370 - 379	10	-1	0.553547	2.69421	1	3.6	3	36	805
944	7cfn:A	EM	3	2020	13976	93.2763	370 - 379	10	-1	0.519616	2.88452	1	3.6	3	36	805
945	6l1x:A	X-ray	3.15	2019	15130	94.5545	130 - 134	5	-1	0.829906	1.35816	1	5	4	25	2032
946	6l3h:A	EM	3.06	2019	15130	94.5545	130 - 134	5	-1	0.862456	1.19805	1	5	4	25	2032
947	6l3h:B	EM	3.06	2019	15130	94.5545	130 - 134	5	-1	0.863273	1.19392	1	5	4	25	2032
948	6fwf:A	X-ray	4.2	2018	15130	95.482	160 - 164	5	-10	0.6909	2.00661	1	4	3	20	2032
949	3ewe:B	X-ray	3.5	2008	3615	91.1094	267 - 271	5	-2	0.73616	1.796	1	4.4	4	22	1096
950	3ewe:B	X-ray	3.5	2008	3615	95.3191	278 - 292	15	-3	0.90086	0.995215	1	5.06667	5	76	1096
951	3ewe:D	X-ray	3.5	2008	3615	91.1094	267 - 271	5	-2	0.710798	1.91359	1	4.4	4	22	1096
952	3ewe:D	X-ray	3.5	2008	3615	95.3191	278 - 292	15	-3	0.899852	1.00082	1	5.06667	5	76	1096
953	4doz:A	X-ray	3.1	2012	6557	95.4669	259 - 267	9	-1	0.507195	2.24064	0.888889	7.11111	7	64	1682
954	7qgu:q	EM	4.75	2021	4362	96.8744	27 - 119	93	1	0.889459	0.949778	0.989247	5.33333	5	496	299
955	3j9w:AL	EM	3.9	2015	4362	96.8744	27 - 119	93	1	0.889497	0.949558	0.989247	5.33333	5	496	299
956	6lt0:E	EM	3.2	2020	16726	93.7979	57 - 64	8	2	0.516329	2.90358	1	8.25	8.5	66	1080
957	6lt0:E	EM	3.2	2020	16726	89.1214	128 - 140	13	-2	0.60696	2.41412	1	6.92308	9	90	1080
958	6lt0:B	EM	3.2	2020	16726	93.7979	57 - 64	8	2	0.516329	2.90358	1	8.25	8.5	66	1080
959	6lt0:B	EM	3.2	2020	16726	89.1214	128 - 140	13	-2	0.60696	2.41412	1	6.92308	9	90	1080
960	7mge:B	EM	3.94	2021	16726	89.9384	51 - 62	12	-2	0.507428	2.37871	0.909091	7.72727	8	85	1080
961	7mge:B	EM	3.94	2021	16726	86.7076	115 - 143	29	-2	0.590166	2.28394	0.965517	5.68966	6	165	1080
962	6v4u:B	EM	3.8	2019	16726	85.8067	223 - 253	31	-3	0.655137	2.1766	1	3.48387	3	108	1080
963	6v4u:B	EM	3.8	2019	16726	84.5387	745 - 764	20	-1	0.508572	2.3096	0.9	5.2	6	104	1080
964	6v4u:B	EM	3.8	2019	16726	91.6055	812 - 820	9	-2	0.626615	2.31579	1	6.88889	7	62	1080
965	6v4u:B	EM	3.8	2019	16726	87.3395	879 - 893	15	1	0.833504	1.34082	1	3.6	3	54	1080
966	4l71:RY	X-ray	3.9	2013	1505	92.114	41 - 48	8	-1	0.914446	0.917619	1	4.125	4	33	252
967	4l71:RY	X-ray	3.9	2013	1505	88.9523	77 - 102	26	-3	0.770751	1.63613	1	4.38462	4	114	252
968	4v6f:DU	X-ray	3.1	2009	1505	92.114	41 - 48	8	-1	0.917448	0.899903	1	4.125	4	33	252
969	4v6f:DU	X-ray	3.1	2009	1505	88.9523	77 - 102	26	-3	0.775714	1.61314	1	4.38462	4	114	252
970	4lel:YY	X-ray	3.9	2013	1505	92.114	41 - 48	8	-1	0.91443	0.917715	1	4.125	4	33	252
971	4lel:YY	X-ray	3.9	2013	1505	88.9523	77 - 102	26	-3	0.770609	1.63679	1	4.38462	4	114	252
972	5d8b:S	X-ray	3.63	2015	1505	90.2549	4 - 10	7	1	0.879241	1.1118	1	3.71429	3	26	252
973	5d8b:S	X-ray	3.63	2015	1505	88.9704	77 - 100	24	-2	0.81401	1.43401	1	4.375	4	105	252
974	4wzd:G8	X-ray	3.1	2014	1505	88.7878	80 - 105	26	-2	0.781078	1.58825	1	4.46154	4	116	252
975	4lfz:RY	X-ray	3.92	2013	1505	92.114	41 - 48	8	-1	0.914446	0.917619	1	4.125	4	33	252
976	4lfz:RY	X-ray	3.92	2013	1505	88.9523	77 - 102	26	-3	0.770781	1.63599	1	4.38462	4	114	252
977	5el6:G8	X-ray	3.1	2015	1505	88.7878	80 - 105	26	-2	0.777577	1.6045	1	4.46154	4	116	252
978	5el6:C5	X-ray	3.1	2015	1505	91.9045	41 - 50	10	-1	0.64581	1.51267	0.9	4	4	40	252
979	5el6:C5	X-ray	3.1	2015	1505	88.7878	80 - 105	26	-2	0.76734	1.65192	1	4.46154	4	116	252
980	4v7l:DY	X-ray	3	2009	1505	90.2549	4 - 10	7	1	0.893161	1.03758	1	3.71429	3	26	252
981	4v7l:DY	X-ray	3	2009	1505	88.9704	77 - 100	24	-2	0.79477	1.52448	1	4.375	4	105	252
982	4v5k:DY	X-ray	3.2	2010	1505	87.543	2 - 10	9	1	0.643987	1.42909	0.888889	3.33333	3	30	252
983	4v5k:DY	X-ray	3.2	2010	1505	90.2564	41 - 62	22	-1	0.518475	2.31213	0.909091	3.40909	4	75	252
984	4v5k:DY	X-ray	3.2	2010	1505	88.9704	77 - 100	24	-2	0.849275	1.26383	1	4.375	4	105	252
985	6c5l:DY	X-ray	3.2	2018	1505	87.543	2 - 10	9	1	0.676764	1.22781	0.888889	3.33333	3	30	252
986	6c5l:DY	X-ray	3.2	2018	1505	91.9045	41 - 50	10	-1	0.882163	1.09645	1	4	4	40	252
987	6c5l:DY	X-ray	3.2	2018	1505	88.9704	77 - 100	24	-2	0.803639	1.48292	1	4.375	4	105	252
988	4wzo:G8	X-ray	3.3	2014	1505	88.7053	77 - 105	29	-1	0.75921	1.68951	1	4.48276	4	130	252
989	6qnq:C5	X-ray	3.5	2019	1505	73.8717	105 - 109	5	1	0.89486	1.02832	1	3.6	3	18	252
990	4v67:BY	X-ray	3	2008	1505	90.2549	4 - 10	7	1	0.878111	1.11771	1	3.71429	3	26	252
991	4v67:BY	X-ray	3	2008	1505	88.9704	77 - 100	24	-2	0.823436	1.38918	1	4.375	4	105	252
992	4v7w:BY	X-ray	3	2010	1505	87.543	2 - 10	9	1	0.664887	1.302	0.888889	3.33333	3	30	252
993	4v7w:BY	X-ray	3	2010	1505	92.102	40 - 50	11	-1	0.662126	1.4945	0.909091	4.09091	4	45	252
994	4v7w:BY	X-ray	3	2010	1505	88.9704	77 - 100	24	-2	0.81755	1.41722	1	4.375	4	105	252
995	4v5e:BY	X-ray	3.45	2009	1505	87.543	2 - 10	9	1	0.671836	1.2588	0.888889	3.33333	3	30	252
996	4v5e:BY	X-ray	3.45	2009	1505	91.3559	41 - 54	14	-1	0.556434	0.992586	0.785714	3.35714	3.5	47	252
997	4v5e:BY	X-ray	3.45	2009	1505	88.9704	77 - 100	24	-2	0.825229	1.3806	1	4.375	4	105	252
998	4v8x:DY	X-ray	3.35	2013	1505	87.543	2 - 10	9	1	0.677488	1.22323	0.888889	3.33333	3	30	252
999	4v8x:DY	X-ray	3.35	2013	1505	91.7605	41 - 52	12	-1	0.728135	1.17734	0.916667	3.91667	4	47	252
1000	4v8x:DY	X-ray	3.35	2013	1505	88.9704	77 - 100	24	-2	0.794635	1.52511	1	4.375	4	105	252
1001	4tue:YY	X-ray	3.5	2014	1505	92.114	41 - 48	8	-1	0.952082	0.673025	1	4.125	4	33	252
1002	4tue:YY	X-ray	3.5	2014	1505	88.9523	77 - 102	26	-3	0.809546	1.45511	1	4.38462	4	114	252
1003	4v5r:DY	X-ray	3.1	2010	1505	90.2549	4 - 10	7	1	0.849818	1.26115	1	3.71429	3	26	252
1004	4v5r:DY	X-ray	3.1	2010	1505	91.8549	41 - 51	11	-1	0.72491	1.12277	0.909091	4.09091	4	45	252
1005	4v5r:DY	X-ray	3.1	2010	1505	88.9704	77 - 100	24	-2	0.793361	1.53106	1	4.375	4	105	252
1006	5imq:q	EM	3.8	2016	1505	91.3578	10 - 105	96	-3	0.713924	1.7505	0.978261	4.81522	4	443	252
1007	4tub:RY	X-ray	3.6	2014	1505	92.114	41 - 48	8	-1	0.938678	0.766779	1	4.125	4	33	252
1008	4tub:RY	X-ray	3.6	2014	1505	88.9523	77 - 102	26	-3	0.795329	1.52186	1	4.38462	4	114	252
1009	4v63:DY	X-ray	3.207	2008	1505	90.2549	4 - 10	7	1	0.864926	1.18554	1	3.71429	3	26	252
1010	4v63:DY	X-ray	3.207	2008	1505	91.9045	41 - 50	10	-1	0.623616	1.64009	0.9	4	4	40	252
1011	4v63:DY	X-ray	3.207	2008	1505	88.9704	77 - 100	24	-2	0.811071	1.44791	1	4.375	4	105	252
1012	4v67:DY	X-ray	3	2008	1505	90.2549	4 - 10	7	1	0.872845	1.14504	1	3.71429	3	26	252
1013	4v67:DY	X-ray	3	2008	1505	88.9704	77 - 100	24	-2	0.830516	1.35523	1	4.375	4	105	252
1014	4wra:G8	X-ray	3.05	2014	1505	88.7053	77 - 105	29	-1	0.753178	1.71737	1	4.48276	4	130	252
1015	4v8n:DY	X-ray	3.1	2013	1505	87.543	2 - 10	9	1	0.694329	1.11432	0.888889	3.33333	3	30	252
1016	4v8n:DY	X-ray	3.1	2013	1505	91.7605	41 - 52	12	-1	0.714419	1.25917	0.916667	3.91667	4	47	252
1017	4v8n:DY	X-ray	3.1	2013	1505	88.9704	77 - 100	24	-2	0.773487	1.62346	1	4.375	4	105	252
1018	4v5f:BY	X-ray	3.6	2009	1505	90.2549	4 - 10	7	1	0.876633	1.12541	1	3.71429	3	26	252
1019	4v5f:BY	X-ray	3.6	2009	1505	91.9387	40 - 52	13	-1	0.662528	1.60462	0.923077	4	4	52	252
1020	4v5f:BY	X-ray	3.6	2009	1505	88.7729	77 - 104	28	-2	0.766249	1.65696	1	4.42857	4	124	252
1021	4v8j:DY	X-ray	3.9	2011	1505	90.2549	4 - 10	7	1	0.904419	0.975266	1	3.71429	3	26	252
1022	4v8j:DY	X-ray	3.9	2011	1505	91.2132	40 - 55	16	-1	0.514064	2.09862	0.875	3.5625	4	57	252
1023	4v8j:DY	X-ray	3.9	2011	1505	88.9704	77 - 100	24	-2	0.76529	1.6614	1	4.375	4	105	252
1024	4v5s:BY	X-ray	3.1	2010	1505	87.543	2 - 10	9	1	0.674632	1.24126	0.888889	3.33333	3	30	252
1025	4v5s:BY	X-ray	3.1	2010	1505	91.8549	41 - 51	11	-1	0.727699	1.10512	0.909091	4.09091	4	45	252
1026	4v5s:BY	X-ray	3.1	2010	1505	88.9704	77 - 100	24	-2	0.78745	1.55862	1	4.375	4	105	252
1027	4yzv:YY	X-ray	3.1	2015	1505	92.114	41 - 48	8	-1	0.811149	1.44754	1	4.125	4	33	252
1028	4yzv:YY	X-ray	3.1	2015	1505	88.9523	77 - 102	26	-3	0.786701	1.56211	1	4.38462	4	114	252
1029	6of6:RY	X-ray	3.2	2019	1505	92.114	41 - 48	8	-1	0.905606	0.968556	1	4.125	4	33	252
1030	6of6:RY	X-ray	3.2	2019	1505	88.9523	77 - 102	26	-3	0.795225	1.52235	1	4.38462	4	114	252
1031	5vpp:RY	X-ray	3.9	2017	1505	92.114	41 - 48	8	-1	0.936544	0.780897	1	4.125	4	33	252
1032	5vpp:RY	X-ray	3.9	2017	1505	88.9523	77 - 102	26	-3	0.796169	1.51794	1	4.38462	4	114	252
1033	6n1d:AL24	X-ray	3.2	2018	1505	87.543	2 - 10	9	1	0.695155	1.10885	0.888889	3.33333	3	30	252
1034	6n1d:AL24	X-ray	3.2	2018	1505	88.9704	77 - 100	24	-2	0.736929	1.79244	1	4.375	4	105	252
1035	5ib8:G8	X-ray	3.13	2016	1505	88.9418	80 - 103	24	-1	0.733165	1.50794	0.958333	4.33333	4	104	252
1036	4wu1:C5	X-ray	3.2	2014	1505	92.114	41 - 48	8	-1	0.804482	1.47896	1	4.125	4	33	252
1037	4wu1:C5	X-ray	3.2	2014	1505	88.8102	82 - 104	23	-2	0.757878	1.69566	1	4.52174	4	104	252
1038	4v8b:DU	X-ray	3	2011	1505	92.114	41 - 48	8	-1	0.745547	1.75262	1	4.125	4	33	252
1039	4v8b:DU	X-ray	3	2011	1505	88.9523	77 - 102	26	-3	0.786336	1.56381	1	4.38462	4	114	252
1040	5aa0:AV	EM	5	2015	1505	91.4396	10 - 104	95	-3	0.620094	2.14075	0.967391	4.84783	4	446	252
1041	6gsl:C5	X-ray	3.16	2018	1505	92.114	41 - 48	8	-1	0.739876	1.77882	1	4.125	4	33	252
1042	6gsl:C5	X-ray	3.16	2018	1505	90.4603	80 - 89	10	-1	0.877099	1.12299	1	4.6	4	46	252
1043	5vpo:RY	X-ray	3.34	2017	1505	92.114	41 - 48	8	-1	0.938678	0.766779	1	4.125	4	33	252
1044	5vpo:RY	X-ray	3.34	2017	1505	88.9523	77 - 102	26	-3	0.795182	1.52255	1	4.38462	4	114	252
1045	4wra:C5	X-ray	3.05	2014	1505	92.114	41 - 48	8	-1	0.756693	1.70114	1	4.125	4	33	252
1046	4wra:C5	X-ray	3.05	2014	1505	88.8102	82 - 104	23	-2	0.758393	1.69328	1	4.52174	4	104	252
1047	4lel:RY	X-ray	3.9	2013	1505	92.114	41 - 48	8	-1	0.914446	0.917619	1	4.125	4	33	252
1048	4lel:RY	X-ray	3.9	2013	1505	88.9523	77 - 102	26	-3	0.770751	1.63613	1	4.38462	4	114	252
1049	4wt1:C5	X-ray	3.05	2014	1505	92.114	41 - 48	8	-1	0.812561	1.44086	1	4.125	4	33	252
1050	4wt1:C5	X-ray	3.05	2014	1505	88.8102	82 - 104	23	-2	0.727048	1.83816	1	4.52174	4	104	252
1051	4wr6:G8	X-ray	3.05	2014	1505	88.9418	80 - 103	24	-2	0.745673	1.75204	1	4.33333	4	104	252
1052	4v7l:BY	X-ray	3	2009	1505	87.543	2 - 10	9	1	0.710207	1.00634	0.888889	3.33333	3	30	252
1053	4v7l:BY	X-ray	3	2009	1505	88.9704	77 - 100	24	-3	0.855671	1.2321	1	4.375	4	105	252
1054	4ypb:RY	X-ray	3.4	2015	1505	92.114	41 - 48	8	-1	0.812934	1.4391	1	4.125	4	33	252
1055	4ypb:RY	X-ray	3.4	2015	1505	88.9523	77 - 102	26	-3	0.792734	1.53398	1	4.38462	4	114	252
1056	5vpp:YY	X-ray	3.9	2017	1505	92.114	41 - 48	8	-1	0.955091	0.650529	1	4.125	4	33	252
1057	5vpp:YY	X-ray	3.9	2017	1505	88.9523	77 - 102	26	-3	0.809136	1.45704	1	4.38462	4	114	252
1058	4wq1:G8	X-ray	3.1	2014	1505	88.7878	80 - 105	26	-2	0.769109	1.64373	1	4.46154	4	116	252
1059	4l47:RY	X-ray	3.22	2013	1505	92.114	41 - 48	8	-1	0.914446	0.917619	1	4.125	4	33	252
1060	4l47:RY	X-ray	3.22	2013	1505	88.9523	77 - 102	26	-3	0.770751	1.63613	1	4.38462	4	114	252
1061	4wqr:C5	X-ray	3.15	2014	1505	92.114	41 - 48	8	-1	0.738312	1.78605	1	4.125	4	33	252
1062	4wqr:C5	X-ray	3.15	2014	1505	88.8102	82 - 104	23	-2	0.733677	1.80748	1	4.52174	4	104	252
1063	5zlu:r	EM	3.6	2018	1505	91.3742	8 - 105	98	-3	0.590803	2.16152	0.947368	4.84211	4	460	252
1064	4v5j:BY	X-ray	3.1	2010	1505	87.543	2 - 10	9	1	0.671479	1.26104	0.888889	3.33333	3	30	252
1065	4v5j:BY	X-ray	3.1	2010	1505	91.9045	41 - 50	10	-1	0.735024	0.958146	0.9	4	4	40	252
1066	4v5j:BY	X-ray	3.1	2010	1505	88.9704	77 - 100	24	-2	0.818507	1.41267	1	4.375	4	105	252
1067	4tud:YY	X-ray	3.6	2014	1505	92.114	41 - 48	8	-1	0.95224	0.671863	1	4.125	4	33	252
1068	4tud:YY	X-ray	3.6	2014	1505	88.9523	77 - 102	26	-3	0.809529	1.45519	1	4.38462	4	114	252
1069	5vpo:YY	X-ray	3.34	2017	1505	92.114	41 - 48	8	-1	0.952082	0.673025	1	4.125	4	33	252
1070	5vpo:YY	X-ray	3.34	2017	1505	88.9523	77 - 102	26	-3	0.809644	1.45465	1	4.38462	4	114	252
1071	4lt8:YY	X-ray	3.14	2013	1505	92.114	41 - 48	8	-1	0.914201	0.919055	1	4.125	4	33	252
1072	4lt8:YY	X-ray	3.14	2013	1505	88.9523	77 - 102	26	-3	0.770609	1.63679	1	4.38462	4	114	252
1073	6c5l:BY	X-ray	3.2	2018	1505	87.543	2 - 10	9	1	0.684201	1.18038	0.888889	3.33333	3	30	252
1074	6c5l:BY	X-ray	3.2	2018	1505	91.9045	41 - 50	10	-1	0.869896	1.1602	1	4	4	40	252
1075	6c5l:BY	X-ray	3.2	2018	1505	88.9704	77 - 100	24	-2	0.781375	1.58687	1	4.375	4	105	252
1076	4lt8:RY	X-ray	3.14	2013	1505	92.114	41 - 48	8	-1	0.914446	0.917619	1	4.125	4	33	252
1077	4lt8:RY	X-ray	3.14	2013	1505	88.9523	77 - 102	26	-3	0.770689	1.63642	1	4.38462	4	114	252
1078	4v5g:BY	X-ray	3.6	2009	1505	90.5045	4 - 11	8	1	0.829085	1.36211	1	4	3.5	32	252
1079	4v5g:BY	X-ray	3.6	2009	1505	91.8549	41 - 51	11	-1	0.62489	1.7038	0.909091	4.09091	4	45	252
1080	4v5g:BY	X-ray	3.6	2009	1505	88.9704	77 - 100	24	-2	0.755808	1.70522	1	4.375	4	105	252
1081	4tuc:YY	X-ray	3.6	2014	1505	92.114	41 - 48	8	-1	0.95224	0.671863	1	4.125	4	33	252
1082	4tuc:YY	X-ray	3.6	2014	1505	88.9523	77 - 102	26	-3	0.809529	1.45519	1	4.38462	4	114	252
1083	4tud:RY	X-ray	3.6	2014	1505	92.114	41 - 48	8	-1	0.938678	0.766779	1	4.125	4	33	252
1084	4tud:RY	X-ray	3.6	2014	1505	88.9523	77 - 102	26	-3	0.795047	1.52318	1	4.38462	4	114	252
1085	4v7z:BY	X-ray	3.1	2010	1505	87.543	2 - 10	9	1	0.677414	2.07022	1	3.33333	3	30	252
1086	4v7z:BY	X-ray	3.1	2010	1505	90.2716	41 - 57	17	1	0.615708	1.93218	0.933333	3.2	3	48	252
1087	4v7z:BY	X-ray	3.1	2010	1505	88.9704	77 - 100	24	-2	0.770484	1.63737	1	4.375	4	105	252
1088	4v8u:BY	X-ray	3.7	2012	1505	90.2549	4 - 10	7	1	0.876201	1.12766	1	3.71429	3	26	252
1089	4v8u:BY	X-ray	3.7	2012	1505	91.9387	40 - 52	13	-1	0.674078	1.54159	0.923077	4	4	52	252
1090	4v8u:BY	X-ray	3.7	2012	1505	88.7729	77 - 104	28	-2	0.777223	1.60614	1	4.42857	4	124	252
1091	5e7k:C5	X-ray	3.2	2015	1505	91.9045	41 - 50	10	-1	0.648204	1.49882	0.9	4	4	40	252
1092	5e7k:C5	X-ray	3.2	2015	1505	88.8668	80 - 104	25	-2	0.773252	1.62455	1	4.4	4	110	252
1093	4v4i:S	X-ray	3.71	2007	1505	91.6056	6 - 102	97	-3	0.517777	2.50114	0.936842	4.87368	4	463	252
1094	6oj2:YY	X-ray	3.2	2019	1505	92.114	41 - 48	8	-1	0.936106	0.783773	1	4.125	4	33	252
1095	6oj2:YY	X-ray	3.2	2019	1505	88.9523	77 - 102	26	-2	0.773901	1.62154	1	4.38462	4	114	252
1096	4v8e:CU	X-ray	3.3	2011	1505	92.114	41 - 48	8	-1	0.776399	1.60996	1	4.125	4	33	252
1097	4v8e:CU	X-ray	3.3	2011	1505	88.9523	77 - 102	26	-3	0.763439	1.66996	1	4.38462	4	114	252
1098	5ndj:G8	X-ray	3.15	2017	1505	88.7729	77 - 104	28	-1	0.8011	1.49484	1	4.42857	4	124	252
1099	4p70:RY	X-ray	3.68	2014	1505	92.114	41 - 48	8	-1	0.93891	0.765237	1	4.125	4	33	252
1100	4p70:RY	X-ray	3.68	2014	1505	88.9523	77 - 102	26	-3	0.795153	1.52269	1	4.38462	4	114	252
1101	4v6a:DY	X-ray	3.1	2009	1505	87.543	2 - 10	9	1	0.705754	1.03726	0.888889	3.33333	3	30	252
1102	4v6a:DY	X-ray	3.1	2009	1505	92.102	40 - 50	11	-1	0.700215	1.96295	1	4.09091	4	45	252
1103	4v6a:DY	X-ray	3.1	2009	1505	88.9704	77 - 100	24	-2	0.802522	1.48817	1	4.375	4	105	252
1104	6gsk:G8	X-ray	3.36	2018	1505	91.0351	80 - 87	8	-1	0.539802	1.94038	0.875	4.875	4.5	39	252
1105	6gsk:G8	X-ray	3.36	2018	1505	89.1994	94 - 103	10	-2	0.8508	1.2563	1	5.4	4.5	54	252
1106	5el7:G8	X-ray	3.15	2015	1505	88.7878	80 - 105	26	-2	0.740203	1.77731	1	4.46154	4	116	252
1107	4v6f:AU	X-ray	3.1	2009	1505	92.3322	40 - 48	9	-1	0.767559	1.65091	1	4.22222	4	38	252
1108	4v6f:AU	X-ray	3.1	2009	1505	88.9523	77 - 102	26	-3	0.752143	1.72215	1	4.38462	4	114	252
1109	4wq1:C5	X-ray	3.1	2014	1505	92.114	41 - 48	8	-1	0.791418	1.54013	1	4.125	4	33	252
1110	4wq1:C5	X-ray	3.1	2014	1505	88.8102	82 - 104	23	-2	0.717712	1.88145	1	4.52174	4	104	252
1111	4wzo:C5	X-ray	3.3	2014	1505	92.114	41 - 48	8	-1	0.777207	1.60621	1	4.125	4	33	252
1112	4wzo:C5	X-ray	3.3	2014	1505	88.8102	82 - 104	23	-2	0.760543	1.68335	1	4.52174	4	104	252
1113	4v5p:DY	X-ray	3.1	2010	1505	87.543	2 - 10	9	1	0.677913	1.22054	0.888889	3.33333	3	30	252
1114	4v5p:DY	X-ray	3.1	2010	1505	91.9045	41 - 50	10	-1	0.903519	0.980332	1	4	4	40	252
1115	4v5p:DY	X-ray	3.1	2010	1505	88.9704	77 - 100	24	-2	0.825904	1.37737	1	4.375	4	105	252
1116	4v5r:BY	X-ray	3.1	2010	1505	90.2549	4 - 10	7	1	0.849666	1.2619	1	3.71429	3	26	252
1117	4v5r:BY	X-ray	3.1	2010	1505	91.8549	41 - 51	11	-1	0.724779	1.12359	0.909091	4.09091	4	45	252
1118	4v5r:BY	X-ray	3.1	2010	1505	88.9704	77 - 100	24	-2	0.793875	1.52866	1	4.375	4	105	252
1119	5ndj:C5	X-ray	3.15	2017	1505	92.114	41 - 48	8	-1	0.771026	1.63486	1	4.125	4	33	252
1120	5ndj:C5	X-ray	3.15	2017	1505	88.8668	80 - 104	25	-2	0.740239	1.77714	1	4.4	4	110	252
1121	4v7j:AY	X-ray	3.3	2009	1505	87.543	2 - 10	9	1	0.692899	1.12376	0.888889	3.33333	3	30	252
1122	4v7j:AY	X-ray	3.3	2009	1505	91.7605	41 - 52	12	-1	0.728923	1.17256	0.916667	3.91667	4	47	252
1123	4v7j:AY	X-ray	3.3	2009	1505	88.9704	77 - 100	24	-2	0.784769	1.5711	1	4.375	4	105	252
1124	4v7k:AY	X-ray	3.6	2009	1505	87.543	2 - 10	9	1	0.692876	1.12391	0.888889	3.33333	3	30	252
1125	4v7k:AY	X-ray	3.6	2009	1505	91.7605	41 - 52	12	-1	0.712099	1.2728	0.916667	3.91667	4	47	252
1126	4v7k:AY	X-ray	3.6	2009	1505	88.9704	77 - 100	24	-2	0.788823	1.55222	1	4.375	4	105	252
1127	4v7y:BY	X-ray	3	2010	1505	87.543	2 - 10	9	1	0.667127	1.28814	0.888889	3.33333	3	30	252
1128	4v7y:BY	X-ray	3	2010	1505	88.9704	77 - 100	24	-2	0.821454	1.39864	1	4.375	4	105	252
1129	4lsk:YY	X-ray	3.48001	2013	1505	92.114	41 - 48	8	-1	0.914201	0.919055	1	4.125	4	33	252
1130	4lsk:YY	X-ray	3.48001	2013	1505	88.9523	77 - 102	26	-3	0.770609	1.63679	1	4.38462	4	114	252
1131	4p6f:RY	X-ray	3.6	2014	1505	92.114	41 - 48	8	-1	0.938781	0.766094	1	4.125	4	33	252
1132	4p6f:RY	X-ray	3.6	2014	1505	88.9523	77 - 102	26	-3	0.7953	1.522	1	4.38462	4	114	252
1133	6n1d:BL24	X-ray	3.2	2018	1505	90.2549	4 - 10	7	1	0.883645	1.08862	1	3.71429	3	26	252
1134	6n1d:BL24	X-ray	3.2	2018	1505	91.9045	41 - 50	10	-1	0.66647	1.3922	0.9	4	4	40	252
1135	6n1d:BL24	X-ray	3.2	2018	1505	88.9704	77 - 100	24	-2	0.813628	1.43581	1	4.375	4	105	252
1136	4v8n:BY	X-ray	3.1	2013	1505	87.543	2 - 10	9	1	0.694261	1.11476	0.888889	3.33333	3	30	252
1137	4v8n:BY	X-ray	3.1	2013	1505	91.7605	41 - 52	12	-1	0.715156	1.25483	0.916667	3.91667	4	47	252
1138	4v8n:BY	X-ray	3.1	2013	1505	88.9704	77 - 100	24	-2	0.773357	1.62406	1	4.375	4	105	252
1139	4v8d:BU	X-ray	3	2011	1505	92.114	41 - 48	8	-1	0.932021	0.810208	1	4.125	4	33	252
1140	4v8d:BU	X-ray	3	2011	1505	88.9523	77 - 102	26	-3	0.810449	1.45085	1	4.38462	4	114	252
1141	4v8f:AU	X-ray	3.3	2011	1505	92.114	41 - 48	8	-1	0.960101	0.611566	1	4.125	4	33	252
1142	4v8f:AU	X-ray	3.3	2011	1505	88.9523	77 - 102	26	-3	0.82451	1.38404	1	4.38462	4	114	252
1143	4v5j:DY	X-ray	3.1	2010	1505	87.543	2 - 10	9	1	0.671779	1.25916	0.888889	3.33333	3	30	252
1144	4v5j:DY	X-ray	3.1	2010	1505	91.9045	41 - 50	10	-1	0.736681	0.946432	0.9	4	4	40	252
1145	4v5j:DY	X-ray	3.1	2010	1505	88.9704	77 - 100	24	-2	0.818302	1.41364	1	4.375	4	105	252
1146	4v5a:BY	X-ray	3.5	2007	1505	90.2549	4 - 10	7	1	0.866713	1.17646	1	3.71429	3	26	252
1147	4v5a:BY	X-ray	3.5	2007	1505	90.2716	41 - 57	17	1	0.600917	1.49982	0.866667	3.2	3	48	252
1148	4v5a:BY	X-ray	3.5	2007	1505	88.9704	77 - 100	24	-2	0.745809	1.75141	1	4.375	4	105	252
1149	4v5q:DY	X-ray	3.1	2010	1505	87.543	2 - 10	9	1	0.62149	1.5627	0.888889	3.33333	3	30	252
1150	4v5q:DY	X-ray	3.1	2010	1505	91.9045	41 - 50	10	-1	0.842976	1.29478	1	4	4	40	252
1151	4v5q:DY	X-ray	3.1	2010	1505	88.9704	77 - 100	24	-2	0.764019	1.66728	1	4.375	4	105	252
1152	4v5k:BY	X-ray	3.2	2010	1505	87.543	2 - 10	9	1	0.644295	1.42725	0.888889	3.33333	3	30	252
1153	4v5k:BY	X-ray	3.2	2010	1505	90.2564	41 - 62	22	-1	0.518915	2.3095	0.909091	3.40909	4	75	252
1154	4v5k:BY	X-ray	3.2	2010	1505	88.9704	77 - 100	24	-2	0.848901	1.26568	1	4.375	4	105	252
1155	4tua:RY	X-ray	3.6	2014	1505	92.114	41 - 48	8	-1	0.938678	0.766779	1	4.125	4	33	252
1156	4tua:RY	X-ray	3.6	2014	1505	88.9523	77 - 102	26	-3	0.795193	1.5225	1	4.38462	4	114	252
1157	4lsk:RY	X-ray	3.48001	2013	1505	92.114	41 - 48	8	-1	0.914446	0.917619	1	4.125	4	33	252
1158	4lsk:RY	X-ray	3.48001	2013	1505	88.9523	77 - 102	26	-3	0.770692	1.6364	1	4.38462	4	114	252
1159	4l71:YY	X-ray	3.9	2013	1505	92.114	41 - 48	8	-1	0.914201	0.919055	1	4.125	4	33	252
1160	4l71:YY	X-ray	3.9	2013	1505	88.9523	77 - 102	26	-3	0.770609	1.63679	1	4.38462	4	114	252
1161	4v4z:BX	X-ray	4.51	2006	1505	91.4459	9 - 105	97	-3	0.617212	2.0867	0.956989	4.89247	4	455	252
1162	4v8j:BY	X-ray	3.9	2011	1505	90.2549	4 - 10	7	1	0.904195	0.976524	1	3.71429	3	26	252
1163	4v8j:BY	X-ray	3.9	2011	1505	91.2132	40 - 55	16	-1	0.508354	2.13419	0.875	3.5625	4	57	252
1164	4v8j:BY	X-ray	3.9	2011	1505	88.9704	77 - 100	24	-2	0.768765	1.64533	1	4.375	4	105	252
1165	4wt1:G8	X-ray	3.05	2014	1505	88.7878	80 - 105	26	-2	0.751032	1.72729	1	4.46154	4	116	252
1166	4v7x:DY	X-ray	3	2010	1505	87.543	2 - 10	9	1	0.678467	1.21702	0.888889	3.33333	3	30	252
1167	4v7x:DY	X-ray	3	2010	1505	88.9704	77 - 100	24	-2	0.820482	1.40327	1	4.375	4	105	252
1168	4v63:BY	X-ray	3.207	2008	1505	90.2549	4 - 10	7	1	0.864314	1.18865	1	3.71429	3	26	252
1169	4v63:BY	X-ray	3.207	2008	1505	91.9045	41 - 50	10	-1	0.623835	1.63883	0.9	4	4	40	252
1170	4v63:BY	X-ray	3.207	2008	1505	88.9704	77 - 100	24	-2	0.810986	1.44831	1	4.375	4	105	252
1171	4zsn:YY	X-ray	3.6	2015	1505	92.114	41 - 48	8	-1	0.811149	1.44754	1	4.125	4	33	252
1172	4zsn:YY	X-ray	3.6	2015	1505	88.9523	77 - 102	26	-3	0.786673	1.56224	1	4.38462	4	114	252
1173	4v7k:BY	X-ray	3.6	2009	1505	87.543	2 - 10	9	1	0.692879	1.12389	0.888889	3.33333	3	30	252
1174	4v7k:BY	X-ray	3.6	2009	1505	91.7605	41 - 52	12	-1	0.713059	1.26717	0.916667	3.91667	4	47	252
1175	4v7k:BY	X-ray	3.6	2009	1505	88.9704	77 - 100	24	-2	0.790063	1.54645	1	4.375	4	105	252
1176	4v8x:BY	X-ray	3.35	2013	1505	87.543	2 - 10	9	1	0.676775	1.22774	0.888889	3.33333	3	30	252
1177	4v8x:BY	X-ray	3.35	2013	1505	91.7605	41 - 52	12	-1	0.727449	1.18149	0.916667	3.91667	4	47	252
1178	4v8x:BY	X-ray	3.35	2013	1505	88.9704	77 - 100	24	-2	0.793668	1.52963	1	4.375	4	105	252
1179	4tue:RY	X-ray	3.5	2014	1505	92.114	41 - 48	8	-1	0.938768	0.766184	1	4.125	4	33	252
1180	4tue:RY	X-ray	3.5	2014	1505	88.9523	77 - 102	26	-3	0.795289	1.52205	1	4.38462	4	114	252
1181	4v9b:DU	X-ray	3.1	2012	1505	92.114	41 - 48	8	-1	0.746832	1.74668	1	4.125	4	33	252
1182	4v9b:DU	X-ray	3.1	2012	1505	88.9523	77 - 102	26	-3	0.782383	1.58219	1	4.38462	4	114	252
1183	4w4g:YY	X-ray	3.3	2014	1505	92.114	41 - 48	8	-1	0.811149	1.44754	1	4.125	4	33	252
1184	4w4g:YY	X-ray	3.3	2014	1505	88.9523	77 - 102	26	-3	0.786673	1.56224	1	4.38462	4	114	252
1185	4v5d:DY	X-ray	3.5	2009	1505	87.543	2 - 10	9	1	0.710071	1.0073	0.888889	3.33333	3	30	252
1186	4v5d:DY	X-ray	3.5	2009	1505	91.3559	41 - 54	14	-1	0.512646	1.35578	0.785714	3.35714	3.5	47	252
1187	4v5d:DY	X-ray	3.5	2009	1505	88.9704	77 - 100	24	-2	0.795708	1.52009	1	4.375	4	105	252
1188	4v4x:BX	X-ray	5	2006	1505	91.3702	10 - 105	96	-2	0.622874	2.12654	0.967391	4.88043	4	449	252
1189	6of6:YY	X-ray	3.2	2019	1505	92.114	41 - 48	8	-1	0.911079	0.93723	1	4.125	4	33	252
1190	6of6:YY	X-ray	3.2	2019	1505	88.9523	77 - 102	26	-3	0.784121	1.57411	1	4.38462	4	114	252
1191	4p6f:YY	X-ray	3.6	2014	1505	92.114	41 - 48	8	-1	0.952177	0.672328	1	4.125	4	33	252
1192	4p6f:YY	X-ray	3.6	2014	1505	88.9523	77 - 102	26	-3	0.809315	1.4562	1	4.38462	4	114	252
1193	5ib8:C5	X-ray	3.13	2016	1505	92.114	41 - 48	8	-1	0.829371	1.36074	1	4.125	4	33	252
1194	5ib8:C5	X-ray	3.13	2016	1505	88.8668	80 - 104	25	-2	0.772394	1.62852	1	4.4	4	110	252
1195	4wu1:G8	X-ray	3.2	2014	1505	88.7878	80 - 105	26	-2	0.77978	1.59428	1	4.46154	4	116	252
1196	5el5:G8	X-ray	3.15	2015	1505	88.8668	80 - 104	25	-2	0.715651	1.60935	0.96	4.4	4	110	252
1197	4v5c:BY	X-ray	3.3	2009	1505	90.2549	4 - 10	7	1	0.90078	0.995662	1	3.71429	3	26	252
1198	4v5c:BY	X-ray	3.3	2009	1505	88.9704	77 - 100	24	-2	0.769643	1.64126	1	4.375	4	105	252
1199	4v6g:BU	X-ray	3.5	2009	1505	92.3322	40 - 48	9	-1	0.741802	1.76992	1	4.22222	4	38	252
1200	4v6g:BU	X-ray	3.5	2009	1505	88.9523	77 - 102	26	-3	0.774393	1.61926	1	4.38462	4	114	252
1201	4p70:YY	X-ray	3.68	2014	1505	92.114	41 - 48	8	-1	0.952498	0.669953	1	4.125	4	33	252
1202	4p70:YY	X-ray	3.68	2014	1505	88.9523	77 - 102	26	-3	0.809644	1.45465	1	4.38462	4	114	252
1203	4v6g:DU	X-ray	3.5	2009	1505	92.114	41 - 48	8	-1	0.91443	0.917715	1	4.125	4	33	252
1204	4v6g:DU	X-ray	3.5	2009	1505	88.9523	77 - 102	26	-3	0.770698	1.63638	1	4.38462	4	114	252
1205	4w4g:RY	X-ray	3.3	2014	1505	92.114	41 - 48	8	-1	0.811766	1.44462	1	4.125	4	33	252
1206	4w4g:RY	X-ray	3.3	2014	1505	88.9523	77 - 102	26	-3	0.78934	1.54982	1	4.38462	4	114	252
1207	4v9b:BU	X-ray	3.1	2012	1505	92.114	41 - 48	8	-1	0.96505	0.570909	1	4.125	4	33	252
1208	4v9b:BU	X-ray	3.1	2012	1505	88.9523	77 - 102	26	-3	0.810199	1.45203	1	4.38462	4	114	252
1209	4v5l:BY	X-ray	3.1	2010	1505	90.5045	4 - 11	8	1	0.857786	1.22153	1	4	3.5	32	252
1210	4v5l:BY	X-ray	3.1	2010	1505	91.8549	41 - 51	11	-1	0.674835	1.42196	0.909091	4.09091	4	45	252
1211	4v5l:BY	X-ray	3.1	2010	1505	88.9704	77 - 100	24	-2	0.757086	1.69932	1	4.375	4	105	252
1212	4v8d:DU	X-ray	3	2011	1505	92.114	41 - 48	8	-1	0.739836	1.779	1	4.125	4	33	252
1213	4v8d:DU	X-ray	3	2011	1505	88.9523	77 - 102	26	-3	0.776141	1.61116	1	4.38462	4	114	252
1214	4v5a:DY	X-ray	3.5	2007	1505	90.2549	4 - 10	7	1	0.864032	1.19008	1	3.71429	3	26	252
1215	4v5a:DY	X-ray	3.5	2007	1505	90.2716	41 - 57	17	1	0.601126	1.49852	0.866667	3.2	3	48	252
1216	4v5a:DY	X-ray	3.5	2007	1505	88.9704	77 - 100	24	-2	0.74505	1.75491	1	4.375	4	105	252
1217	1vvj:RY	X-ray	3.44	2013	1505	92.114	41 - 48	8	-1	0.91443	0.917715	1	4.125	4	33	252
1218	1vvj:RY	X-ray	3.44	2013	1505	88.9523	77 - 102	26	-3	0.770794	1.63593	1	4.38462	4	114	252
1219	4v5q:BY	X-ray	3.1	2010	1505	87.543	2 - 10	9	1	0.627088	1.52967	0.888889	3.33333	3	30	252
1220	4v5q:BY	X-ray	3.1	2010	1505	91.9045	41 - 50	10	-1	0.857516	1.22288	1	4	4	40	252
1221	4v5q:BY	X-ray	3.1	2010	1505	88.9704	77 - 100	24	-2	0.770318	1.63813	1	4.375	4	105	252
1222	4v97:DY	X-ray	3.516	2012	1505	92.114	41 - 48	8	-1	0.917448	0.899903	1	4.125	4	33	252
1223	4v97:DY	X-ray	3.516	2012	1505	88.9523	77 - 102	26	-3	0.775878	1.61238	1	4.38462	4	114	252
1224	4wr6:C5	X-ray	3.05	2014	1505	92.114	41 - 48	8	-1	0.782958	1.57951	1	4.125	4	33	252
1225	4wr6:C5	X-ray	3.05	2014	1505	88.8102	82 - 104	23	-2	0.696771	1.67868	0.956522	4.52174	4	104	252
1226	4v5f:DY	X-ray	3.6	2009	1505	90.2549	4 - 10	7	1	0.876144	1.12796	1	3.71429	3	26	252
1227	4v5f:DY	X-ray	3.6	2009	1505	91.9387	40 - 52	13	-1	0.662555	1.60448	0.923077	4	4	52	252
1228	4v5f:DY	X-ray	3.6	2009	1505	88.7729	77 - 104	28	-2	0.766048	1.65789	1	4.42857	4	124	252
1229	4v9a:BU	X-ray	3.2999	2012	1505	92.114	41 - 48	8	-1	0.968136	0.544254	1	4.125	4	33	252
1230	4v9a:BU	X-ray	3.2999	2012	1505	88.9523	77 - 102	26	-3	0.821412	1.39884	1	4.38462	4	114	252
1231	1vvj:YY	X-ray	3.44	2013	1505	92.114	41 - 48	8	-1	0.91443	0.917715	1	4.125	4	33	252
1232	1vvj:YY	X-ray	3.44	2013	1505	88.9523	77 - 102	26	-3	0.770698	1.63638	1	4.38462	4	114	252
1233	4ypb:YY	X-ray	3.4	2015	1505	92.114	41 - 48	8	-1	0.812087	1.4431	1	4.125	4	33	252
1234	4ypb:YY	X-ray	3.4	2015	1505	88.9523	77 - 102	26	-3	0.788782	1.55241	1	4.38462	4	114	252
1235	4v8f:DU	X-ray	3.3	2011	1505	92.114	41 - 48	8	-1	0.777362	1.6055	1	4.125	4	33	252
1236	4v8f:DU	X-ray	3.3	2011	1505	88.9523	77 - 102	26	-3	0.790103	1.54626	1	4.38462	4	114	252
1237	4v8c:AU	X-ray	3.3	2011	1505	92.114	41 - 48	8	-1	0.948839	0.696617	1	4.125	4	33	252
1238	4v8c:AU	X-ray	3.3	2011	1505	88.9523	77 - 102	26	-3	0.811292	1.44687	1	4.38462	4	114	252
1239	4yzv:RY	X-ray	3.1	2015	1505	92.114	41 - 48	8	-1	0.799	1.50468	1	4.125	4	33	252
1240	4yzv:RY	X-ray	3.1	2015	1505	88.9523	77 - 102	26	-3	0.793022	1.53264	1	4.38462	4	114	252
1241	5el5:C5	X-ray	3.15	2015	1505	92.114	41 - 48	8	-1	0.825878	1.37749	1	4.125	4	33	252
1242	5el5:C5	X-ray	3.15	2015	1505	88.7878	80 - 105	26	-2	0.655499	1.92202	0.961538	4.46154	4	116	252
1243	6qnr:G8	X-ray	3.1	2019	1505	73.8717	105 - 109	5	1	0.912744	0.927567	1	3.6	3	18	252
1244	4v7x:BY	X-ray	3	2010	1505	87.543	2 - 10	9	1	0.675983	1.23275	0.888889	3.33333	3	30	252
1245	4v7x:BY	X-ray	3	2010	1505	88.9704	77 - 100	24	-2	0.820465	1.40335	1	4.375	4	105	252
1246	4wzd:C5	X-ray	3.1	2014	1505	92.114	41 - 48	8	-1	0.827245	1.37094	1	4.125	4	33	252
1247	4wzd:C5	X-ray	3.1	2014	1505	88.8102	82 - 104	23	-2	0.749146	1.736	1	4.52174	4	104	252
1248	4v8c:BU	X-ray	3.3	2011	1505	92.114	41 - 48	8	-1	0.754954	1.70917	1	4.125	4	33	252
1249	4v8c:BU	X-ray	3.3	2011	1505	88.9523	77 - 102	26	-3	0.793207	1.53178	1	4.38462	4	114	252
1250	4wqr:G8	X-ray	3.15	2014	1505	88.7053	77 - 105	29	-1	0.753413	1.71629	1	4.48276	4	130	252
1251	4v7m:DY	X-ray	3.45	2009	1505	87.543	2 - 10	9	1	0.687397	2.02309	1	3.33333	3	30	252
1252	4v7m:DY	X-ray	3.45	2009	1505	88.9704	77 - 100	24	-3	0.787464	1.55855	1	4.375	4	105	252
1253	4v8u:DY	X-ray	3.7	2012	1505	90.2549	4 - 10	7	1	0.87615	1.12792	1	3.71429	3	26	252
1254	4v8u:DY	X-ray	3.7	2012	1505	91.9387	40 - 52	13	-1	0.673878	1.54268	0.923077	4	4	52	252
1255	4v8u:DY	X-ray	3.7	2012	1505	88.7729	77 - 104	28	-2	0.777387	1.60538	1	4.42857	4	124	252
1256	5el4:G8	X-ray	3.15	2015	1505	88.8668	80 - 104	25	-1	0.778204	1.60159	1	4.4	4	110	252
1257	4v7w:DY	X-ray	3	2010	1505	87.543	2 - 10	9	1	0.666686	1.29088	0.888889	3.33333	3	30	252
1258	4v7w:DY	X-ray	3	2010	1505	92.102	40 - 50	11	-1	0.661802	1.49634	0.909091	4.09091	4	45	252
1259	4v7w:DY	X-ray	3	2010	1505	88.9704	77 - 100	24	-2	0.818427	1.41305	1	4.375	4	105	252
1260	4v7z:DY	X-ray	3.1	2010	1505	87.543	2 - 10	9	1	0.678557	2.06481	1	3.33333	3	30	252
1261	4v7z:DY	X-ray	3.1	2010	1505	90.2716	41 - 57	17	1	0.616755	1.92658	0.933333	3.2	3	48	252
1262	4v7z:DY	X-ray	3.1	2010	1505	88.9704	77 - 100	24	-2	0.770041	1.63942	1	4.375	4	105	252
1263	4tub:YY	X-ray	3.6	2014	1505	92.114	41 - 48	8	-1	0.952082	0.673025	1	4.125	4	33	252
1264	4tub:YY	X-ray	3.6	2014	1505	88.9523	77 - 102	26	-3	0.809644	1.45465	1	4.38462	4	114	252
1265	6oj2:RY	X-ray	3.2	2019	1505	92.114	41 - 48	8	-1	0.893103	1.03789	1	4.125	4	33	252
1266	6oj2:RY	X-ray	3.2	2019	1505	88.9523	77 - 102	26	-3	0.770886	1.6355	1	4.38462	4	114	252
1267	5e7k:G8	X-ray	3.2	2015	1505	88.7878	80 - 105	26	-2	0.712916	1.63456	0.961538	4.46154	4	116	252
1268	4v9a:DU	X-ray	3.2999	2012	1505	92.114	41 - 48	8	-1	0.7639	1.66783	1	4.125	4	33	252
1269	4v9a:DU	X-ray	3.2999	2012	1505	88.961	77 - 101	25	-3	0.833738	1.33969	1	4.36	4	109	252
1270	4v5c:DY	X-ray	3.3	2009	1505	90.2549	4 - 10	7	1	0.899783	1.00121	1	3.71429	3	26	252
1271	4v5c:DY	X-ray	3.3	2009	1505	88.9704	77 - 100	24	-2	0.76929	1.64289	1	4.375	4	105	252
1272	4lfz:YY	X-ray	3.92	2013	1505	92.114	41 - 48	8	-1	0.914201	0.919055	1	4.125	4	33	252
1273	4lfz:YY	X-ray	3.92	2013	1505	88.9523	77 - 102	26	-3	0.770609	1.63679	1	4.38462	4	114	252
1274	5el4:C5	X-ray	3.15	2015	1505	92.114	41 - 48	8	-1	0.782862	1.57996	1	4.125	4	33	252
1275	5el4:C5	X-ray	3.15	2015	1505	88.8102	82 - 104	23	-2	0.686883	2.0255	1	4.52174	4	104	252
1276	4tua:YY	X-ray	3.6	2014	1505	92.114	41 - 48	8	-1	0.952082	0.673025	1	4.125	4	33	252
1277	4tua:YY	X-ray	3.6	2014	1505	88.9523	77 - 102	26	-3	0.809491	1.45537	1	4.38462	4	114	252
1278	4tuc:RY	X-ray	3.6	2014	1505	92.114	41 - 48	8	-1	0.938678	0.766779	1	4.125	4	33	252
1279	4tuc:RY	X-ray	3.6	2014	1505	88.9523	77 - 102	26	-3	0.795329	1.52186	1	4.38462	4	114	252
1280	4v97:BY	X-ray	3.516	2012	1505	87.543	2 - 10	9	1	0.66893	1.27694	0.888889	3.33333	3	30	252
1281	4v97:BY	X-ray	3.516	2012	1505	91.3559	41 - 54	14	-1	0.539518	1.8044	0.857143	3.35714	3.5	47	252
1282	4v97:BY	X-ray	3.516	2012	1505	88.9704	77 - 100	24	-2	0.788421	1.5541	1	4.375	4	105	252
1283	4v5d:BY	X-ray	3.5	2009	1505	87.543	2 - 10	9	1	0.709446	1.01167	0.888889	3.33333	3	30	252
1284	4v5d:BY	X-ray	3.5	2009	1505	91.3559	41 - 54	14	-1	0.512909	1.35373	0.785714	3.35714	3.5	47	252
1285	4v5d:BY	X-ray	3.5	2009	1505	88.9704	77 - 100	24	-2	0.796373	1.51698	1	4.375	4	105	252
1286	4wsm:G8	X-ray	3.3	2014	1505	88.8002	78 - 104	27	-2	0.793399	1.53088	1	4.44444	4	120	252
1287	4v6a:BY	X-ray	3.1	2009	1505	87.543	2 - 10	9	1	0.701988	1.063	0.888889	3.33333	3	30	252
1288	4v6a:BY	X-ray	3.1	2009	1505	91.9045	41 - 50	10	-1	0.70331	1.16845	0.9	4	4	40	252
1289	4v6a:BY	X-ray	3.1	2009	1505	88.9704	77 - 100	24	-2	0.880035	1.10764	1	4.375	4	105	252
1290	4wro:G8	X-ray	3.05	2014	1505	88.7878	80 - 105	26	-2	0.773221	1.62469	1	4.46154	4	116	252
1291	7lh5:DY	X-ray	3.27	2021	1505	87.543	2 - 10	9	1	0.704688	1.04458	0.888889	3.33333	3	30	252
1292	7lh5:DY	X-ray	3.27	2021	1505	90.3781	40 - 61	22	-1	0.604704	1.44948	0.863636	3.45455	4	76	252
1293	7lh5:DY	X-ray	3.27	2021	1505	88.5909	77 - 106	30	-3	0.634191	1.28812	0.866667	4.63333	4	139	252
1294	4v8o:BY	X-ray	3.8	2011	1505	90.2549	4 - 10	7	1	0.863237	1.1941	1	3.71429	3	26	252
1295	4v8o:BY	X-ray	3.8	2011	1505	91.8549	41 - 51	11	-1	0.669468	1.4527	0.909091	4.09091	4	45	252
1296	4v8o:BY	X-ray	3.8	2011	1505	88.9704	77 - 100	24	-2	0.746434	1.74852	1	4.375	4	105	252
1297	5a9z:AV	EM	4.7	2015	1505	91.4396	10 - 104	95	-3	0.620009	2.14118	0.967391	4.84783	4	446	252
1298	4v8b:BU	X-ray	3	2011	1505	92.114	41 - 48	8	-1	0.951841	0.674806	1	4.125	4	33	252
1299	4v8b:BU	X-ray	3	2011	1505	88.9523	77 - 102	26	-3	0.804558	1.47861	1	4.38462	4	114	252
1300	4v8e:AU	X-ray	3.3	2011	1505	92.114	41 - 48	8	-1	0.950255	0.686395	1	4.125	4	33	252
1301	4v8e:AU	X-ray	3.3	2011	1505	88.9523	77 - 102	26	-3	0.810464	1.45078	1	4.38462	4	114	252
1302	6gsl:G8	X-ray	3.16	2018	1505	90.4603	80 - 89	10	-1	0.793825	1.52889	1	4.6	4	46	252
1303	6gsl:G8	X-ray	3.16	2018	1505	87.9615	100 - 105	6	-1	0.790907	1.54251	1	4.83333	4.5	29	252
1304	5el7:C5	X-ray	3.15	2015	1505	92.114	41 - 48	8	-1	0.785617	1.56715	1	4.125	4	33	252
1305	5el7:C5	X-ray	3.15	2015	1505	88.8668	80 - 104	25	-2	0.746964	1.74607	1	4.4	4	110	252
1306	7lh5:BY	X-ray	3.27	2021	1505	86.2112	2 - 8	7	1	0.543415	1.77987	0.857143	3.28571	3	23	252
1307	7lh5:BY	X-ray	3.27	2021	1505	88.9704	77 - 100	24	-2	0.75445	1.7115	1	4.375	4	105	252
1308	4v5s:DY	X-ray	3.1	2010	1505	87.543	2 - 10	9	1	0.673692	1.24717	0.888889	3.33333	3	30	252
1309	4v5s:DY	X-ray	3.1	2010	1505	91.8549	41 - 51	11	-1	0.722832	1.13583	0.909091	4.09091	4	45	252
1310	4v5s:DY	X-ray	3.1	2010	1505	88.9704	77 - 100	24	-2	0.789515	1.549	1	4.375	4	105	252
1311	4l47:YY	X-ray	3.22	2013	1505	92.114	41 - 48	8	-1	0.91443	0.917715	1	4.125	4	33	252
1312	4l47:YY	X-ray	3.22	2013	1505	88.9523	77 - 102	26	-3	0.770609	1.63679	1	4.38462	4	114	252
1313	4wsm:C5	X-ray	3.3	2014	1505	92.114	41 - 48	8	-1	0.760312	1.68441	1	4.125	4	33	252
1314	4wsm:C5	X-ray	3.3	2014	1505	88.8102	82 - 104	23	-2	0.760146	1.68518	1	4.52174	4	104	252
1315	4v7y:DY	X-ray	3	2010	1505	87.543	2 - 10	9	1	0.667052	1.28861	0.888889	3.33333	3	30	252
1316	4v7y:DY	X-ray	3	2010	1505	88.9704	77 - 100	24	-2	0.821171	1.39998	1	4.375	4	105	252
1317	4v5g:DY	X-ray	3.6	2009	1505	90.5045	4 - 11	8	1	0.829683	1.35923	1	4	3.5	32	252
1318	4v5g:DY	X-ray	3.6	2009	1505	91.8549	41 - 51	11	-1	0.625037	1.70297	0.909091	4.09091	4	45	252
1319	4v5g:DY	X-ray	3.6	2009	1505	88.9704	77 - 100	24	-2	0.755747	1.70551	1	4.375	4	105	252
1320	4v8q:AY	X-ray	3.1	2011	1505	90.2549	4 - 10	7	1	0.882775	1.09322	1	3.71429	3	26	252
1321	4v8q:AY	X-ray	3.1	2011	1505	91.8549	41 - 51	11	-1	0.682814	1.37593	0.909091	4.09091	4	45	252
1322	4v8q:AY	X-ray	3.1	2011	1505	88.9704	77 - 100	24	-2	0.815662	1.42618	1	4.375	4	105	252
1323	4v7m:BY	X-ray	3.45	2009	1505	87.543	2 - 10	9	1	0.693065	1.12267	0.888889	3.33333	3	30	252
1324	4v7m:BY	X-ray	3.45	2009	1505	92.1171	41 - 46	6	-1	0.88292	1.09245	1	4.5	4	27	252
1325	4v7m:BY	X-ray	3.45	2009	1505	88.9704	77 - 100	24	-2	0.824573	1.38374	1	4.375	4	105	252
1326	4v5p:BY	X-ray	3.1	2010	1505	87.543	2 - 10	9	1	0.677915	1.22052	0.888889	3.33333	3	30	252
1327	4v5p:BY	X-ray	3.1	2010	1505	91.9045	41 - 50	10	-1	0.903648	0.979607	1	4	4	40	252
1328	4v5p:BY	X-ray	3.1	2010	1505	88.9704	77 - 100	24	-2	0.825874	1.37752	1	4.375	4	105	252
1329	4v5e:DY	X-ray	3.45	2009	1505	87.543	2 - 10	9	1	0.670478	1.2673	0.888889	3.33333	3	30	252
1330	4v5e:DY	X-ray	3.45	2009	1505	91.3559	41 - 54	14	-1	0.556763	0.989614	0.785714	3.35714	3.5	47	252
1331	4v5e:DY	X-ray	3.45	2009	1505	88.9704	77 - 100	24	-2	0.825662	1.37853	1	4.375	4	105	252
1332	4zsn:RY	X-ray	3.6	2015	1505	92.114	41 - 48	8	-1	0.799	1.50468	1	4.125	4	33	252
1333	4zsn:RY	X-ray	3.6	2015	1505	88.9523	77 - 102	26	-3	0.793022	1.53264	1	4.38462	4	114	252
1334	4v7j:BY	X-ray	3.3	2009	1505	87.543	2 - 10	9	1	0.693348	1.1208	0.888889	3.33333	3	30	252
1335	4v7j:BY	X-ray	3.3	2009	1505	91.7605	41 - 52	12	-1	0.730377	1.16372	0.916667	3.91667	4	47	252
1336	4v7j:BY	X-ray	3.3	2009	1505	88.9704	77 - 100	24	-2	0.785312	1.56857	1	4.375	4	105	252
1337	5d8b:OB	X-ray	3.63	2015	1505	90.2549	4 - 10	7	1	0.879241	1.1118	1	3.71429	3	26	252
1338	5d8b:OB	X-ray	3.63	2015	1505	88.9704	77 - 100	24	-2	0.813873	1.43466	1	4.375	4	105	252
1339	3q41:C	X-ray	3.4	2010	5343	96.8626	324 - 328	5	1	0.791391	1.54025	1	6.2	6	31	1027
1340	3q41:A	X-ray	3.4	2010	5343	96.8626	324 - 328	5	1	0.818	1.41508	1	6.2	6	31	1027
1341	1ken:T	X-ray	3.5	2001	792	96.5325	58 - 62	5	1	0.760893	1.68173	1	3.8	5	19	562
1342	1ken:H	X-ray	3.5	2001	792	96.5325	58 - 62	5	1	0.696879	1.97857	1	3.8	5	19	562
1343	6ii4:F	X-ray	3.3	2018	15952	96.9639	161 - 170	10	-1	0.533652	2.15884	0.9	3.4	3	34	565
1344	6ii4:L	X-ray	3.3	2018	15952	96.9326	160 - 170	11	-1	0.511086	2.35656	0.909091	3.18182	3	35	565
1345	7v2a:I	EM	3.4	2021	25975	87.7461	107 - 119	13	-1	0.785632	1.56708	1	4.07692	4	53	586
1346	7v2a:G	EM	3.4	2021	25975	87.7461	107 - 119	13	-1	0.794965	1.52357	1	4.07692	4	53	586
1347	7v2a:E	EM	3.4	2021	25975	87.7461	107 - 119	13	-1	0.79775	1.51054	1	4.07692	4	53	586
1348	6v1q:B	EM	3.11	2019	19687	89.2996	225 - 229	5	1	0.656659	2.16927	1	4.2	4	21	1314
1349	6v1q:B	EM	3.11	2019	19687	79.0212	491 - 499	9	-1	0.836994	1.32392	1	3.55556	3	32	1314
1350	6v1q:B	EM	3.11	2019	19687	86.9185	583 - 588	6	1	0.544556	1.57393	0.833333	5.16667	4.5	31	1314
1351	6v1q:A	EM	3.11	2019	19687	89.2996	225 - 229	5	1	0.656659	2.16927	1	4.2	4	21	1314
1352	6v1q:A	EM	3.11	2019	19687	79.0212	491 - 499	9	-1	0.836994	1.32392	1	3.55556	3	32	1314
1353	6v1q:A	EM	3.11	2019	19687	86.9185	583 - 588	6	1	0.544556	1.57393	0.833333	5.16667	4.5	31	1314
1354	5y81:H	EM	4.7	2017	13474	85.4657	3 - 18	16	2	0.7732	1.62479	1	5.0625	5	81	371
1355	5iyd:H	EM	3.9	2016	10039	75.3504	129 - 137	9	-1	0.659167	1.33717	0.888889	3	4	27	327
1356	5iyc:H	EM	3.9	2016	10039	76.3287	129 - 138	10	-1	0.688992	2.01558	1	3	3.5	30	327
1357	5o31:L	EM	4.13	2017	11100	89.9527	58 - 64	7	-1	0.833259	1.342	1	4.42857	4	31	1512
1358	5o31:L	EM	4.13	2017	11100	91.8261	208 - 213	6	-1	0.68677	2.02604	1	4	4	24	1512
1359	5ldw:L	EM	4.27	2016	11100	89.9527	58 - 64	7	-1	0.732539	1.81274	1	4.42857	4	31	1512
1360	5ldw:L	EM	4.27	2016	11100	91.8261	208 - 213	6	-1	0.723165	1.85615	1	4	4	24	1512
1361	3hkz:I	X-ray	3.4	2009	2517	88.9303	100 - 156	57	-3	0.739017	1.78279	1	4.07018	3	232	2102
1362	3hkz:A	X-ray	3.4	2009	2517	88.8221	104 - 156	53	-3	0.736796	1.79305	1	3.92453	3	208	2102
1363	7qla:C	EM	3.85	2021	25501	83.8812	318 - 323	6	-1	0.875342	1.13212	1	3.83333	3	23	1096
1364	5m32:D	EM	3.8	2016	5789	97.1321	186 - 207	22	-1	0.858945	1.21572	1	4.80952	6	101	652
1365	5m32:R	EM	3.8	2016	5789	97.1321	186 - 207	22	-1	0.858879	1.21605	1	4.80952	6	101	652
1366	6xzp:DP1	EM	3.3	2020	9745	87.9399	701 - 706	6	-1	0.923611	0.862767	1	4.5	5	27	1519
1367	5d9a:G	X-ray	4.3	2015	9745	88.1801	236 - 244	9	-1	0.792033	1.53726	1	3.77778	3	34	1519
1368	5d9a:G	X-ray	4.3	2015	9745	87.6196	282 - 292	11	1	0.823989	1.38654	1	5.09091	5	56	1519
1369	5d9a:G	X-ray	4.3	2015	9745	87.1892	702 - 707	6	-1	0.739438	1.78084	1	5	5	30	1519
1370	6xzg:DP1	EM	3.8	2020	9745	87.9399	701 - 706	6	-1	0.923857	0.861259	1	4.5	5	27	1519
1371	5d9a:A	X-ray	4.3	2015	9745	88.1801	236 - 244	9	-1	0.802549	1.48804	1	3.77778	3	34	1519
1372	5d9a:A	X-ray	4.3	2015	9745	87.6196	282 - 292	11	1	0.815377	1.42753	1	5.09091	5	56	1519
1373	5d9a:A	X-ray	4.3	2015	9745	87.1892	702 - 707	6	-1	0.737734	1.78872	1	5	5	30	1519
1374	5d98:A	X-ray	3.9	2015	9745	88.1801	236 - 244	9	-1	0.797969	1.50951	1	3.77778	3	34	1519
1375	5d98:A	X-ray	3.9	2015	9745	87.6196	282 - 292	11	1	0.822681	1.39278	1	5.09091	5	56	1519
1376	5d98:A	X-ray	3.9	2015	9745	87.1892	702 - 707	6	-1	0.743791	1.76073	1	5	5	30	1519
1377	6xzp:AP1	EM	3.3	2020	9745	88.0393	702 - 706	5	-1	0.91859	0.893096	1	5.2	6	26	1519
1378	5d9a:J	X-ray	4.3	2015	9745	88.1801	236 - 244	9	-1	0.788702	1.55279	1	3.77778	3	34	1519
1379	5d9a:J	X-ray	4.3	2015	9745	87.6196	282 - 292	11	1	0.825133	1.38106	1	5.09091	5	56	1519
1380	5d9a:J	X-ray	4.3	2015	9745	87.1892	702 - 707	6	-1	0.740636	1.77531	1	5	5	30	1519
1381	6xzq:A	EM	3.6	2020	9745	88.0393	702 - 706	5	-1	0.895863	1.02283	1	5.2	6	26	1519
1382	5d98:D	X-ray	3.9	2015	9745	88.1801	236 - 244	9	-1	0.809288	1.45633	1	3.77778	3	34	1519
1383	5d98:D	X-ray	3.9	2015	9745	87.6196	282 - 292	11	1	0.813679	1.43557	1	5.09091	5	56	1519
1384	5d98:D	X-ray	3.9	2015	9745	87.1892	702 - 707	6	-1	0.747343	1.74432	1	5	5	30	1519
1385	6xzr:DP1	EM	3.3	2020	9745	87.9399	701 - 706	6	-1	0.930008	0.823003	1	4.5	5	27	1519
1386	6xzr:AP1	EM	3.3	2020	9745	88.0393	702 - 706	5	-1	0.917732	0.898209	1	5.2	6	26	1519
1387	6xzd:AP1	EM	3.4	2020	9745	88.0393	702 - 706	5	-1	0.899076	1.00513	1	5.2	6	26	1519
1388	6f5p:D	X-ray	4.14	2017	9745	87.6196	282 - 292	11	1	0.821407	1.39886	1	5.09091	5	56	1519
1389	6f5p:D	X-ray	4.14	2017	9745	87.0703	703 - 707	5	-1	0.717663	1.88167	1	5.8	6	29	1519
1390	6f5p:A	X-ray	4.14	2017	9745	87.6196	282 - 292	11	1	0.818325	1.41354	1	5.09091	5	56	1519
1391	6f5p:A	X-ray	4.14	2017	9745	87.0703	703 - 707	5	-1	0.715433	1.89204	1	5.8	6	29	1519
1392	5d9a:D	X-ray	4.3	2015	9745	88.1801	236 - 244	9	-1	0.790975	1.5422	1	3.77778	3	34	1519
1393	5d9a:D	X-ray	4.3	2015	9745	87.6196	282 - 292	11	1	0.822915	1.39166	1	5.09091	5	56	1519
1394	5d9a:D	X-ray	4.3	2015	9745	87.1892	702 - 707	6	-1	0.741785	1.77	1	5	5	30	1519
1395	6xzq:D	EM	3.6	2020	9745	87.9399	701 - 706	6	-1	0.920793	0.879877	1	4.5	5	27	1519
1396	6xzd:DP1	EM	3.4	2020	9745	87.9399	701 - 706	6	-1	0.931722	0.812117	1	4.5	5	27	1519
1397	6xzg:AP1	EM	3.8	2020	9745	88.0393	702 - 706	5	-1	0.911274	0.936098	1	5.2	6	26	1519
1398	6y0c:A	EM	3.2	2020	9745	88.0393	702 - 706	5	-1	0.904823	0.972985	1	5.2	6	26	1519
1399	6e1n:A	EM	3.7	2018	14676	78.6379	13 - 96	84	3	0.747881	1.65703	0.987952	3.61446	3	300	1265
1400	6e1n:A	EM	3.7	2018	14676	95.3303	650 - 655	6	-1	0.919243	0.889194	1	6.16667	6	37	1265
1401	6e1k:B	EM	3.3	2018	14676	78.6611	13 - 96	84	3	0.775882	1.43088	0.975904	3.62651	4	301	1265
1402	6e1k:B	EM	3.3	2018	14676	95.3303	650 - 655	6	-1	0.925369	0.851968	1	6.16667	6	37	1265
1403	6e1m:A	EM	3.3	2018	14676	78.7113	14 - 96	83	3	0.775376	1.33173	0.963415	3.62195	3.5	297	1265
1404	6e1m:A	EM	3.3	2018	14676	95.1775	650 - 656	7	-1	0.687469	0.786289	0.857143	6.28571	6	44	1265
1405	6e1k:A	EM	3.3	2018	14676	78.6611	13 - 96	84	3	0.771654	1.45188	0.975904	3.62651	4	301	1265
1406	6e1k:A	EM	3.3	2018	14676	95.3303	650 - 655	6	-1	0.941828	0.745576	1	6.16667	6	37	1265
1407	6e1p:B	EM	3.7	2018	14676	78.7391	13 - 96	84	3	0.763198	1.49366	0.975904	3.62651	4	301	1265
1408	6e1p:B	EM	3.7	2018	14676	95.1775	650 - 656	7	-1	0.669236	0.938234	0.857143	6.28571	6	44	1265
1409	6e1n:B	EM	3.7	2018	14676	78.6379	13 - 96	84	3	0.738298	1.78611	1	3.61446	3	300	1265
1410	6e1n:B	EM	3.7	2018	14676	95.3303	650 - 655	6	-1	0.917848	0.897524	1	6.16667	6	37	1265
1411	6e1m:B	EM	3.3	2018	14676	78.6379	13 - 96	84	3	0.759586	1.31683	0.951807	3.61446	3	300	1265
1412	6e1m:B	EM	3.3	2018	14676	95.1775	650 - 656	7	-1	0.677896	0.86837	0.857143	6.28571	6	44	1265
1413	6e1p:A	EM	3.7	2018	14676	78.7391	13 - 96	84	3	0.779757	1.41157	0.975904	3.62651	4	301	1265
1414	6e1p:A	EM	3.7	2018	14676	95.1775	650 - 656	7	-1	0.671383	0.921249	0.857143	6.28571	6	44	1265
1415	1ztv:A	X-ray	3.1	2005	1787	87.9858	279 - 283	5	-1	0.886726	1.07224	1	3.4	3	17	704
1416	1ztv:B	X-ray	3.1	2005	1787	87.9858	279 - 283	5	-1	0.879391	1.11102	1	3.4	3	17	704
1417	2hg0:A	X-ray	3	2006	2226	93.9417	227 - 243	17	-1	0.670216	2.1044	1	3.94118	4	67	1105
1418	4wvm:B	X-ray	3.1	2014	8826	92.6203	24 - 29	6	-1	0.743935	1.76007	1	4.83333	6	29	1811
1419	3l2p:A	X-ray	3	2009	4973	95.8742	493 - 497	5	-21	0.75694	1.69999	1	4.4	4	22	1457
1420	1w8x:N	X-ray	4.2	2004	1545	86.0657	6 - 117	112	-6	0.730739	1.56104	0.963636	4.91818	4	541	296
1421	3f73:B	X-ray	3	2008	3485	94.7376	487 - 495	9	1	0.546017	2.00589	0.888889	11	11	99	1916
1422	1iy2:A	X-ray	3.2	2002	652	78.5921	26 - 33	8	2	0.723367	1.85522	1	3.875	3.5	31	624
1423	3uro:R	X-ray	3.5005	2011	5811	90.0791	44 - 53	10	1	0.580596	1.88575	0.9	5.1	5	51	597
1424	3uro:R	X-ray	3.5005	2011	5811	94.0727	158 - 185	28	1	0.797008	1.51401	1	5.7037	5	154	597
1425	3j6b:9	EM	3.2	2014	4009	92.7891	218 - 240	23	-2	0.922833	0.867514	1	4.7619	5	100	439
1426	4hea:G	X-ray	3.3027	2012	2142	89.4237	56 - 64	9	-4	0.764061	1.66708	1	3.22222	3	29	401
1427	4hea:6	X-ray	3.3027	2012	2142	89.4237	56 - 64	9	-4	0.771362	1.6333	1	3.22222	3	29	401
1428	7ase:l	EM	3.33	2020	12060	96.4622	142 - 146	5	-1	0.867813	1.17085	1	4.2	4	21	672
1429	7bb6:A	EM	4.2	2020	22464	84.7289	72 - 106	35	-1	0.712484	1.90574	1	4.11429	4	144	580
1430	7bb6:A	EM	4.2	2020	22464	87.9121	236 - 272	37	-4	0.530584	2.30722	0.918919	3.86486	4	143	580
1431	7bb6:A	EM	4.2	2020	22464	75.2653	369 - 378	10	-1	0.599583	2.45162	1	3.3	3	33	580
1432	1viw:A	X-ray	3	1998	1482	98.5885	339 - 350	12	-1	0.738521	1.11358	0.916667	3.58333	3.5	43	1450
1433	6kn9:A	X-ray	3.302	2019	16480	83.7082	9 - 18	10	2	0.932246	0.808764	1	5.3	6	53	717
1434	6kn9:C	X-ray	3.302	2019	16480	83.2059	10 - 18	9	2	0.92565	0.850235	1	5.33333	7	48	717
1435	6kn9:C	X-ray	3.302	2019	16480	87.2304	101 - 109	9	1	0.732234	1.81415	1	7.33333	6	66	717
1436	6gaz:Ae	EM	3.1	2018	15232	83.6125	151 - 167	17	-1	0.876045	1.12847	1	5.52941	7	94	712
1437	6k71:A	EM	4.3	2019	14895	90.762	44 - 59	16	1	0.832312	1.34657	1	4.8125	5	77	792
1438	6k72:B	EM	4.6	2019	14895	91.7866	49 - 59	11	1	0.748844	1.73739	1	5.18182	5	57	792
1439	6k72:A	EM	4.6	2019	14895	92.1784	48 - 58	11	1	0.912172	0.930894	1	5.18182	5	57	792
1440	6ezo:B	EM	4.1	2017	14895	89.8211	41 - 58	18	-1	0.754222	1.71255	1	4.38889	4	79	792
1441	6ezo:A	EM	4.1	2017	14895	89.8211	41 - 58	18	-1	0.756529	1.70189	1	4.38889	4	79	792
1442	6k71:B	EM	4.3	2019	14895	91.0057	44 - 58	15	1	0.852334	1.2487	1	4.8	5	72	792
1443	7cun:D	EM	3.5	2020	22863	82.8959	290 - 343	54	15	0.562502	2.26662	0.94	4.2	3.5	210	1970
1444	7cun:D	EM	3.5	2020	22863	90.75	445 - 457	13	-1	0.7623	1.67522	1	4.30769	4	56	1970
1445	6msk:k	EM	3.2	2018	12175	96.1746	227 - 231	5	1	0.890646	1.0512	1	3.6	3	18	650
1446	6msj:k	EM	3.3	2018	12175	96.1746	227 - 231	5	1	0.868999	1.16479	1	3.6	3	18	650
1447	6msj:K	EM	3.3	2018	12175	96.1746	227 - 231	5	1	0.864909	1.18563	1	3.6	3	18	650
1448	6msk:K	EM	3.2	2018	12175	96.4865	226 - 231	6	1	0.594762	1.22817	0.833333	3.66667	3.5	22	650
1449	6h4h:B	X-ray	3.5	2018	15528	93.8009	522 - 549	28	1	0.8859	1.07664	1	3.53571	3	99	1010
1450	7ogp:E	EM	3.3	2021	25108	93.308	163 - 167	5	-18	0.547722	2.72611	1	6	5	30	1268
1451	7ogp:E	EM	3.3	2021	25108	88.5967	339 - 348	10	1	0.844015	1.2897	1	4.8	4.5	48	1268
1452	7ogr:E	EM	3	2021	25108	86.7741	322 - 349	28	1	0.703124	1.70354	0.964286	4.35714	4	122	1268
1453	7fii:R	EM	4.3	2021	23652	86.3836	22 - 40	19	4	0.546953	2.40173	0.947368	4	4	76	1469
1454	6ftx:W	EM	4.5	2018	15083	78.8382	67 - 74	8	-1	0.563569	2.64001	1	4.125	3.5	33	1761
1455	5opt:q	EM	4	2017	12041	95.0346	30 - 53	24	1	0.627893	2.0406	0.958333	3.25	3	78	65
1456	7ase:Q	EM	3.33	2020	12041	95.0266	30 - 54	25	1	0.598217	1.93232	0.92	3.16	3	79	65
1457	5dfz:A	X-ray	4.4	2015	9775	73.954	345 - 376	32	2	0.720942	1.86646	1	3.34375	3	107	492
1458	7ns3:9	EM	3.5	2021	24887	94.101	187 - 208	22	1	0.866787	1.17609	1	5.09091	5	112	753
1459	5tcu:S8	EM	3.9	2016	12273	92.6058	48 - 52	5	-1	0.826181	1.37605	1	3.6	3	18	190
1460	7aso:8	EM	3.11	2020	12273	92.6058	48 - 52	5	-1	0.614423	2.37653	1	3.6	3	18	190
1461	4n9f:6	X-ray	3.3	2013	7491	93.9422	54 - 59	6	2	0.571287	2.59883	1	6.5	7	39	344
1462	4p6v:E	X-ray	3.5	2014	7684	72.0312	4 - 22	19	2	0.907024	0.960499	1	4.57895	4	87	385
1463	5dge:p1	X-ray	3.45	2015	9780	86.4664	1 - 46	46	-4	0.691032	1.70766	0.956522	3.69565	3	170	101
1464	5dge:p2	X-ray	3.45	2015	9780	86.4449	1 - 45	45	-4	0.770837	1.63573	1	3.64444	3	164	101
1465	5nd8:0	EM	3.7	2017	8749	89.9089	10 - 40	31	2	0.733149	1.00738	0.903226	3.64516	4	113	113
1466	5nd9:0	EM	3.7	2017	8749	89.9089	10 - 40	31	2	0.762057	1.1556	0.935484	3.64516	4	113	113
1467	6yef:0	EM	3.2	2020	8749	89.6011	11 - 41	31	2	0.863884	0.869927	0.967742	3.51613	4	109	113
1468	4wfa:U	X-ray	3.392	2014	8749	89.2773	12 - 42	31	2	0.762117	1.43514	0.967742	3.3871	4	105	113
1469	4wce:U	X-ray	3.526	2014	8749	89.487	10 - 41	32	2	0.857525	1.22283	1	3.53125	4	113	113
1470	4wfb:U	X-ray	3.43	2014	8749	89.6646	13 - 41	29	2	0.770526	1.37429	0.965517	3.44828	4	100	113
1471	5hkv:U	X-ray	3.66	2016	8749	89.2633	14 - 42	29	2	0.850783	1.25638	1	3.34483	4	97	113
1472	5hl7:U	X-ray	3.55	2016	8749	90.138	13 - 40	28	2	0.837546	0.99591	0.964286	3.57143	4	100	113
1473	5j5c:B	X-ray	3.4	2016	10775	86.4759	14 - 28	15	4	0.797861	1.51002	1	3.53333	3	53	409
1474	7vdl:A	EM	3.22	2021	14488	85.888	329 - 352	24	-1	0.511328	2.67676	0.958333	3.58333	3.5	86	790
1475	6os9:A	EM	3	2019	14488	87.1678	326 - 352	27	-1	0.529798	2.59857	0.962963	3.77778	4	102	790
1476	7db6:A	EM	3.3	2020	14488	85.398	330 - 352	23	-1	0.566112	2.3549	0.956522	3.56522	3	82	790
1477	5o31:O	EM	4.13	2017	11822	90.0335	31 - 44	14	1	0.687212	1.51404	0.928571	4.92857	4	69	692
1478	5o31:O	EM	4.13	2017	11822	86.9938	77 - 85	9	1	0.855436	1.23327	1	3.77778	4	34	692
1479	5o31:O	EM	4.13	2017	11822	92.9636	165 - 177	13	1	0.851362	1.25351	1	6.92308	7	90	692
1480	7ohv:K	EM	3.9	2021	4758	78.734	66 - 86	21	1	0.631144	1.63493	0.904762	4.7619	5	100	677
1481	7ohw:K	EM	3.5	2021	4758	87.143	71 - 86	16	1	0.750802	1.2392	0.9375	6	6.5	96	677
1482	3jct:K	EM	3.08	2016	4758	87.143	71 - 86	16	1	0.8685	1.16734	1	6	6.5	96	677
1483	7ohr:K	EM	4.72	2021	4758	78.734	66 - 86	21	1	0.530397	1.45599	0.809524	4.7619	5	100	677
1484	6em4:K	EM	4.1	2017	4758	90.1876	90 - 241	152	2	0.921935	0.872969	1	4.38816	4	667	677
1485	6ylx:K	EM	3.9	2020	4758	87.143	71 - 86	16	1	0.774703	1.61783	1	6	6.5	96	677
1486	7btb:K	EM	3.22	2020	4758	87.143	71 - 86	16	1	0.8551	1.23494	1	6	6.5	96	677
1487	6yly:K	EM	3.8	2020	4758	87.143	71 - 86	16	1	0.768373	1.64714	1	6	6.5	96	677
1488	7ohx:K	EM	3.3	2021	4758	93.5479	77 - 86	10	1	0.950518	0.684485	1	7.6	8	76	677
1489	6c0f:K	EM	3.7	2017	4758	75.4524	64 - 86	23	1	0.595423	1.55864	0.869565	4.34783	3	100	677
1490	6cb1:K	EM	4.6	2018	4758	75.4524	64 - 86	23	1	0.595423	1.55864	0.869565	4.34783	3	100	677
1491	6em1:K	EM	3.6	2017	4758	93.5479	77 - 86	10	1	0.881951	1.09757	1	7.6	8	76	677
1492	6elz:K	EM	3.3	2017	4758	93.5479	77 - 86	10	1	0.881951	1.09757	1	7.6	8	76	677
1493	7ohs:K	EM	4.38	2021	4758	78.734	66 - 86	21	1	0.540586	1.38214	0.809524	4.7619	5	100	677
1494	6em5:K	EM	4.3	2017	4758	90.1876	90 - 241	152	2	0.925843	0.849043	1	4.38816	4	667	677
1495	6m62:K	EM	3.2	2020	4758	87.143	71 - 86	16	1	0.730241	1.82338	1	6	6.5	96	677
1496	7ohq:K	EM	3.1	2021	4758	87.143	71 - 86	16	1	0.843179	1.29379	1	6	6.5	96	677
1497	7ohp:K	EM	3.9	2021	4758	93.5479	77 - 86	10	1	0.862566	1.19749	1	7.6	8	76	677
1498	6em3:K	EM	3.2	2017	4758	90.1876	90 - 241	152	2	0.921868	0.873377	1	4.38816	4	667	677
1499	7jwj:D	X-ray	3.251	2020	23836	88.4939	188 - 197	10	-2	0.831797	1.34906	1	3.3	4	33	500
1500	5vn8:D	EM	3.6	2017	12734	86.0043	168 - 173	6	1	0.68149	2.05094	1	5.83333	5.5	35	1128
1501	5vn8:G	EM	3.6	2017	12734	86.0043	168 - 173	6	1	0.68149	2.05094	1	5.83333	5.5	35	1128
1502	6edu:F	EM	4.06	2018	12734	77.2101	441 - 447	7	-1	0.541514	2.76045	1	5.85714	7	41	1128
1503	6edu:E	EM	4.06	2018	12734	77.2101	441 - 447	7	-1	0.54307	2.75181	1	5.85714	7	41	1128
1504	6edu:D	EM	4.06	2018	12734	77.2101	441 - 447	7	-1	0.540211	2.7677	1	5.85714	7	41	1128
1505	5vn8:E	EM	3.6	2017	12734	86.0043	168 - 173	6	1	0.68149	2.05094	1	5.83333	5.5	35	1128
1506	7lcy:B	X-ray	3.35	2021	24276	95.1926	66 - 71	6	1	0.739072	1.78254	1	6	6.5	36	928
1507	6eml:e	EM	3.6	2017	12943	95.5176	403 - 453	51	101	0.881029	1.10242	1	4.03922	4	206	652
1508	6ven:M	EM	3.37	2020	19838	90.4561	147 - 153	7	-1	0.730188	1.82362	1	3.57143	4	25	1091
1509	7l8d:C	EM	4.6	2020	24252	68.925	34 - 41	8	2	0.534656	1.97179	0.875	3.75	3.5	30	1135
1510	6rey:R	EM	3	2019	9251	97.3805	177 - 188	12	-1	0.76904	1.64405	1	4.16667	4	50	650
1511	6rey:D	EM	3	2019	9251	97.3805	177 - 188	12	-1	0.76904	1.64405	1	4.16667	4	50	650
1512	6pz8:E	EM	4.19	2019	17989	85.9597	121 - 126	6	-1	0.881359	1.10068	1	6	6	36	1096
1513	6pz8:I	EM	4.19	2019	17989	85.9597	121 - 126	6	-1	0.881359	1.10068	1	6	6	36	1096
1514	6pz8:A	EM	4.19	2019	17989	85.9597	121 - 126	6	-1	0.881359	1.10068	1	6	6	36	1096
1515	4u67:A	X-ray	3.65	2014	1001	94.9464	13 - 45	33	6	0.759588	1.68776	1	3.24242	3	107	668
1516	4wfn:A	X-ray	3.54	2014	1001	94.9464	13 - 45	33	6	0.804523	1.47877	1	3.24242	3	107	668
1517	5jvh:A	X-ray	3.58	2016	1001	94.944	14 - 45	32	6	0.769208	1.64327	1	3.21875	3	103	668
1518	4dag:A	X-ray	3.3904	2012	6511	89.7332	97 - 147	51	2	0.608919	2.14438	0.959184	4.65306	5	228	1078
1519	4idu:C	X-ray	3.08	2012	7006	95.9537	191 - 213	23	-1	0.732643	1.49644	0.956522	3.30435	3	76	441
1520	5c3n:A	X-ray	3	2015	9541	95.2353	247 - 252	6	1	0.580826	1.32685	0.833333	4.33333	4	26	838
1521	2yjn:A	X-ray	3.091	2011	3071	84.6564	285 - 289	5	1	0.660081	2.15284	1	4.4	5	22	1150
1522	7m74:N	EM	3.93	2021	24503	85.2486	105 - 109	5	1	0.700525	1.9615	1	3	3	15	338
1523	7ole:A	EM	3.41	2021	11955	93.135	352 - 362	11	-3	0.516013	2.32689	0.909091	4.45455	5	49	1034
1524	7a0r:M	X-ray	3.3	2020	21750	97.5656	30 - 39	10	-1	0.92531	0.852332	1	7.7	8	77	212
1525	4s20:K	X-ray	4.7	2015	8036	89.121	758 - 816	59	-3	0.628124	1.84938	0.931034	5.12069	5.5	297	2374
1526	4s20:L	X-ray	4.7	2015	8036	89.121	758 - 816	59	-3	0.629704	1.84093	0.931034	5.12069	5.5	297	2374
1527	4v89:BU	X-ray	3.7	2011	4241	94.958	88 - 97	10	1	0.891272	1.04782	1	3.4	3	34	190
1528	4v6c:DQ	X-ray	3.19	2009	4241	94.958	88 - 97	10	1	0.704673	1.15984	0.9	3.4	3	34	190
1529	3j8g:Q	EM	5	2014	4241	94.958	88 - 97	10	1	0.636067	1.56878	0.9	3.4	3	34	190
1530	4v6c:BQ	X-ray	3.19	2009	4241	95.2564	89 - 97	9	1	0.940807	0.7525	1	3.22222	3	29	190
1531	4v6e:DQ	X-ray	3.712	2009	4241	94.958	88 - 97	10	1	0.70123	1.18153	0.9	3.4	3	34	190
1532	3j7z:Q	EM	3.9	2014	4241	95.0505	89 - 96	8	1	0.890632	1.05128	1	3.375	3	27	190
1533	3jce:Q	EM	3.2	2015	4241	94.958	88 - 97	10	1	0.909664	0.945389	1	3.4	3	34	190
1534	5ady:Q	EM	4.5	2015	4241	94.958	88 - 97	10	1	0.655542	1.45622	0.9	3.4	3	34	190
1535	3jcd:Q	EM	3.7	2015	4241	94.958	88 - 97	10	1	0.891879	1.04454	1	3.4	3	34	190
1536	4v6d:DQ	X-ray	3.814	2009	4241	94.958	88 - 97	10	1	0.702145	1.17578	0.9	3.4	3	34	190
1537	4v6e:BQ	X-ray	3.712	2009	4241	94.958	88 - 97	10	1	0.922737	0.868096	1	3.4	3	34	190
1538	4v85:BU	X-ray	3.2	2011	4241	94.958	88 - 97	10	1	0.893257	1.03706	1	3.4	3	34	190
1539	4v4h:BQ	X-ray	3.46	2006	4241	94.958	88 - 97	10	1	0.661892	1.41912	0.9	3.4	3	34	190
1540	3jcj:P	EM	3.7	2015	4241	94.958	88 - 97	10	1	0.793015	1.53267	1	3.4	3	34	190
1541	4v6d:BQ	X-ray	3.814	2009	4241	95.2564	89 - 97	9	1	0.934269	0.795739	1	3.22222	3	29	190
1542	2qa4:G	X-ray	3	2007	780	92.5325	33 - 40	8	1	0.856801	1.22645	1	7	8	56	564
1543	2qa4:G	X-ray	3	2007	780	90.0096	111 - 131	21	-75	0.527173	2.19738	0.9	4.65	4	93	564
1544	1s5l:u	X-ray	3.5	2004	1299	98.2109	124 - 130	7	-1	0.729089	1.82871	1	3.14286	3	22	191
1545	5an8:D	EM	3.8	2015	9406	90.9891	246 - 259	14	2	0.64185	1.71689	0.923077	3.92308	4	51	1283
1546	5an8:D	EM	3.8	2015	9406	84.7828	579 - 601	23	3	0.518076	2.28486	0.904762	3.33333	3	70	1283
1547	5an8:B	EM	3.8	2015	9406	90.9891	246 - 259	14	2	0.642248	1.71473	0.923077	3.92308	4	51	1283
1548	5an8:B	EM	3.8	2015	9406	84.7828	579 - 601	23	3	0.518193	2.28416	0.904762	3.33333	3	70	1283
1549	5an8:C	EM	3.8	2015	9406	90.9891	246 - 259	14	2	0.642234	1.71481	0.923077	3.92308	4	51	1283
1550	5an8:C	EM	3.8	2015	9406	84.7828	579 - 601	23	3	0.518193	2.28416	0.904762	3.33333	3	70	1283
1551	5an8:A	EM	3.8	2015	9406	90.9891	246 - 259	14	2	0.642234	1.71481	0.923077	3.92308	4	51	1283
1552	5an8:A	EM	3.8	2015	9406	84.7828	579 - 601	23	3	0.518193	2.28416	0.904762	3.33333	3	70	1283
1553	6q9a:G	EM	3.7	2018	18075	87.5605	50 - 74	25	1	0.790977	1.21913	0.96	3.16	3	79	325
1554	3jck:B	EM	3.5	2015	4711	75.6556	93 - 133	41	1	0.585614	2.21488	0.95122	3.43902	4	141	694
1555	5mpe:P	EM	4.5	2016	4711	77.7908	45 - 61	17	-4	0.615426	2.3715	1	3.82353	4	65	694
1556	5mpe:P	EM	4.5	2016	4711	74.4224	108 - 128	21	-1	0.785641	1.56704	1	3.19048	3	67	694
1557	5mpd:P	EM	4.1	2016	4711	77.5629	45 - 66	22	-4	0.54739	2.4456	0.954545	4.13636	4	91	694
1558	5mpd:P	EM	4.1	2016	4711	74.4224	108 - 128	21	-1	0.828259	1.36608	1	3.19048	3	67	694
1559	7cun:H	EM	3.5	2020	22866	83.6812	785 - 797	13	1	0.502923	2.49963	0.923077	3.38462	3	44	1963
1560	6x06:K	X-ray	4.27	2020	20395	78.9971	103 - 122	20	-1	0.69746	1.6266	0.95	3.6	3.5	72	324
1561	6w2u:G	EM	4.8	2020	20082	91.7684	55 - 324	270	1	0.712069	1.70333	0.97037	5.14815	5	1390	897
1562	6w2u:E	EM	4.8	2020	20082	91.7684	55 - 324	270	1	0.755033	1.54794	0.977778	5.14815	5	1390	897
1563	6w2u:H	EM	4.8	2020	20082	91.7684	55 - 324	270	1	0.685363	1.72928	0.955556	5.14815	5	1390	897
1564	6w2u:F	EM	4.8	2020	20082	91.7684	55 - 324	270	1	0.714489	1.66453	0.966667	5.14815	5	1390	897
1565	4v8y:By	EM	4.3	2013	8441	88.6822	122 - 127	6	1	0.620675	2.34528	1	3.33333	3	20	564
1566	5el6:79	X-ray	3.1	2015	8441	90.3438	6 - 11	6	-4	0.74585	1.75122	1	3.33333	3	20	564
1567	5el6:79	X-ray	3.1	2015	8441	91.2206	15 - 23	9	-4	0.805119	1.47596	1	3.11111	3	28	564
1568	6mfv:B	X-ray	3.4	2018	16898	74.7481	8 - 12	5	-1	0.577807	2.5644	1	3.2	3	16	1545
1569	6mfv:B	X-ray	3.4	2018	16898	87.4132	81 - 93	13	2	0.682323	1.44342	0.916667	4.33333	4.5	52	1545
1570	6mfv:B	X-ray	3.4	2018	16898	92.489	118 - 134	17	-1	0.859291	1.21398	1	4.5	4	72	1545
1571	6mfv:B	X-ray	3.4	2018	16898	94.0289	620 - 647	28	2	0.764179	1.39683	0.964286	3.82143	3.5	107	1545
1572	6mfv:C	X-ray	3.4	2018	16898	74.7481	8 - 12	5	-1	0.58276	2.53846	1	3.2	3	16	1545
1573	6mfv:C	X-ray	3.4	2018	16898	87.4132	81 - 93	13	2	0.704282	1.31829	0.916667	4.33333	4.5	52	1545
1574	6mfv:C	X-ray	3.4	2018	16898	92.489	118 - 134	17	-1	0.85653	1.22781	1	4.5	4	72	1545
1575	6mfv:C	X-ray	3.4	2018	16898	94.0289	620 - 647	28	2	0.74229	1.508	0.964286	3.82143	3.5	107	1545
1576	6mfv:A	X-ray	3.4	2018	16898	74.7481	8 - 12	5	-1	0.592035	2.49034	1	3.2	3	16	1545
1577	6mfv:A	X-ray	3.4	2018	16898	87.4132	81 - 93	13	2	0.705208	1.31293	0.916667	4.33333	4.5	52	1545
1578	6mfv:A	X-ray	3.4	2018	16898	92.489	118 - 134	17	-1	0.856988	1.22552	1	4.5	4	72	1545
1579	6mfv:A	X-ray	3.4	2018	16898	94.0671	619 - 647	29	2	0.709904	1.41046	0.931034	3.75862	3	109	1545
1580	6mfv:D	X-ray	3.4	2018	16898	74.7481	8 - 12	5	-1	0.574134	2.58375	1	3.2	3	16	1545
1581	6mfv:D	X-ray	3.4	2018	16898	88.1354	81 - 95	15	2	0.723722	1.31249	0.928571	4.07143	4	57	1545
1582	6mfv:D	X-ray	3.4	2018	16898	92.489	118 - 134	17	-1	0.868553	1.16707	1	4.5	4	72	1545
1583	6mfv:D	X-ray	3.4	2018	16898	94.0671	619 - 647	29	2	0.72997	1.29897	0.931034	3.75862	3	109	1545
1584	5o31:M	EM	4.13	2017	11101	93.5474	57 - 63	7	1	0.565437	1.64135	0.857143	7	6	49	1177
1585	5o31:M	EM	4.13	2017	11101	91.4201	176 - 181	6	1	0.836088	1.32831	1	4	4	24	1177
1586	5o31:M	EM	4.13	2017	11101	95.4994	224 - 240	17	2	0.754474	1.21833	0.9375	7.875	8	126	1177
1587	5o31:M	EM	4.13	2017	11101	89.8694	249 - 255	7	1	0.637296	1.1728	0.857143	4.14286	4	29	1177
1588	5ldw:M	EM	4.27	2016	11101	93.5474	57 - 63	7	1	0.506753	2.01203	0.857143	7	6	49	1177
1589	5ldw:M	EM	4.27	2016	11101	91.6799	176 - 180	5	1	0.583797	0.930833	0.8	4.6	5	23	1177
1590	5ldw:M	EM	4.27	2016	11101	95.4994	224 - 240	17	2	0.807449	1.465	1	7.875	8	126	1177
1591	5ldw:M	EM	4.27	2016	11101	89.8694	249 - 255	7	1	0.81318	1.43794	1	4.14286	4	29	1177
1592	1izl:N	X-ray	3.7	2002	659	98.6819	58 - 80	23	-3	0.615245	1.78742	0.913043	6.21739	6	143	722
1593	1izl:N	X-ray	3.7	2002	659	98.3592	123 - 147	25	-1	0.740196	1.48516	0.96	4.04	5	101	722
1594	1izl:N	X-ray	3.7	2002	659	98.6334	169 - 192	24	2	0.785869	1.56598	1	5.375	5	129	722
1595	1izl:N	X-ray	3.7	2002	659	97.9069	243 - 332	90	3	0.758124	1.44678	0.966667	3.76667	4	339	722
1596	1izl:D	X-ray	3.7	2002	659	98.6819	58 - 80	23	-3	0.614481	1.79166	0.913043	6.21739	6	143	722
1597	1izl:D	X-ray	3.7	2002	659	98.3592	123 - 147	25	-1	0.737319	1.4998	0.96	4.04	5	101	722
1598	1izl:D	X-ray	3.7	2002	659	98.6334	169 - 192	24	2	0.791638	1.5391	1	5.375	5	129	722
1599	1izl:D	X-ray	3.7	2002	659	97.9069	243 - 332	90	3	0.753553	1.46985	0.966667	3.76667	4	339	722
1600	6p07:A	EM	3.2	2019	17758	87.0679	196 - 208	13	1	0.548726	2.72059	1	3.61538	3	47	847
1601	6p07:A	EM	3.2	2019	17758	95.3072	313 - 318	6	1	0.569173	1.40742	0.833333	9.5	9	57	847
1602	1fug:B	X-ray	3.2	1996	420	83.1391	105 - 116	12	1	0.698279	1.97201	1	4.41667	4	53	1150
1603	3uj0:A	X-ray	3.6	2011	5762	87.5192	289 - 293	5	-1	0.808235	1.46129	1	3.4	4	17	1520
1604	3uj0:B	X-ray	3.6	2011	5762	87.5192	289 - 293	5	-1	0.809107	1.45718	1	3.4	4	17	1520
1605	3j9z:S1	EM	3.6	2015	4442	95.9605	203 - 208	6	1	0.522877	1.71846	0.833333	3.16667	3	19	1954
1606	3ja1:S3	EM	3.6	2015	4442	95.9605	203 - 208	6	1	0.897108	1.01599	1	3.16667	3	19	1954
1607	6fti:3	EM	4.2	2018	15075	87.1262	26 - 32	7	-1	0.695545	1.98481	1	3.85714	4	27	204
1608	6fti:3	EM	4.2	2018	15075	87.7301	78 - 118	41	2	0.82262	1.18341	0.975	3.25	3	130	204
1609	6ftj:3	EM	4.7	2018	15075	87.1262	26 - 32	7	-1	0.695737	1.98392	1	3.85714	4	27	204
1610	6ftj:3	EM	4.7	2018	15075	87.7301	78 - 118	41	2	0.822627	1.18337	0.975	3.25	3	130	204
1611	5u91:A	X-ray	3.104	2016	12427	72.7776	16 - 22	7	2	0.511957	1.97879	0.857143	3.85714	4	27	721
1612	5u91:E	X-ray	3.104	2016	12427	72.9094	17 - 21	5	3	0.775794	1.61277	1	3.8	3	19	721
1613	6v8i:CD	EM	3.7	2019	19775	86.8957	2 - 11	10	1	0.833011	1.3432	1	4.9	6	49	711
1614	6v8i:CD	EM	3.7	2019	19775	84.4918	145 - 150	6	-1	0.854253	1.23916	1	3.16667	3	19	711
1615	6v8i:CD	EM	3.7	2019	19775	93.1677	278 - 284	7	1	0.55699	1.69452	0.857143	3.85714	4	27	711
1616	6v8i:AC	EM	3.7	2019	19775	86.8957	2 - 11	10	1	0.833011	1.3432	1	4.9	6	49	711
1617	6v8i:AC	EM	3.7	2019	19775	84.4918	145 - 150	6	-1	0.854253	1.23916	1	3.16667	3	19	711
1618	6v8i:AC	EM	3.7	2019	19775	93.1677	278 - 284	7	1	0.55699	1.69452	0.857143	3.85714	4	27	711
1619	6v8i:BC	EM	3.7	2019	19775	86.8957	2 - 11	10	1	0.833011	1.3432	1	4.9	6	49	711
1620	6v8i:BC	EM	3.7	2019	19775	84.4918	145 - 150	6	-1	0.854253	1.23916	1	3.16667	3	19	711
1621	6v8i:BC	EM	3.7	2019	19775	93.1677	278 - 284	7	1	0.55699	1.69452	0.857143	3.85714	4	27	711
1622	6v8i:BD	EM	3.7	2019	19775	86.8957	2 - 11	10	1	0.832893	1.34377	1	4.9	6	49	711
1623	6v8i:BD	EM	3.7	2019	19775	84.4918	145 - 150	6	-1	0.854253	1.23916	1	3.16667	3	19	711
1624	6v8i:BD	EM	3.7	2019	19775	93.1677	278 - 284	7	1	0.55699	1.69452	0.857143	3.85714	4	27	711
1625	6v8i:AD	EM	3.7	2019	19775	86.8957	2 - 11	10	1	0.833011	1.3432	1	4.9	6	49	711
1626	6v8i:AD	EM	3.7	2019	19775	84.4918	145 - 150	6	-1	0.854253	1.23916	1	3.16667	3	19	711
1627	6v8i:AD	EM	3.7	2019	19775	93.1677	278 - 284	7	1	0.55699	1.69452	0.857143	3.85714	4	27	711
1628	6v8i:CC	EM	3.7	2019	19775	86.8957	2 - 11	10	1	0.833011	1.3432	1	4.9	6	49	711
1629	6v8i:CC	EM	3.7	2019	19775	84.4918	145 - 150	6	-1	0.854253	1.23916	1	3.16667	3	19	711
1630	6v8i:CC	EM	3.7	2019	19775	93.1677	278 - 284	7	1	0.55699	1.69452	0.857143	3.85714	4	27	711
1631	3csy:K	X-ray	3.4	2008	3419	85.5443	253 - 263	11	-1	0.762416	1.67469	1	4.27273	4	47	598
1632	3csy:I	X-ray	3.4	2008	3419	85.5443	253 - 263	11	-1	0.787768	1.55714	1	4.27273	4	47	598
1633	3csy:O	X-ray	3.4	2008	3419	86.3555	256 - 262	7	-1	0.907384	0.958451	1	6.14286	6	43	598
1634	3csy:M	X-ray	3.4	2008	3419	85.6062	253 - 263	11	-1	0.827424	1.37008	1	4.5	4.5	45	598
1635	4p6v:A	X-ray	3.5	2014	7680	95.553	4 - 14	11	1	0.863656	1.19198	1	5.54545	5	61	1294
1636	6x5z:G	EM	4.24	2020	20435	90.4296	613 - 623	11	-1	0.642114	2.23969	1	4.36364	5	48	1919
1637	6x5z:J	EM	4.24	2020	20435	90.4296	613 - 623	11	-1	0.642114	2.23969	1	4.36364	5	48	1919
1638	6x5z:D	EM	4.24	2020	20435	90.4296	613 - 623	11	-1	0.642114	2.23969	1	4.36364	5	48	1919
1639	7kzo:Z	EM	3.3	2020	19399	87.848	106 - 168	63	-4	0.657801	1.95629	0.968254	3.90476	4	246	318
1640	7kzn:Z	EM	4	2020	19399	88.5369	108 - 159	52	-4	0.693738	1.86522	0.980769	4.25	4	221	318
1641	5o9z:L	EM	4.5	2017	11927	82.9458	204 - 215	12	4	0.612749	1.77166	0.909091	3.36364	3	37	1266
1642	5o9z:L	EM	4.5	2017	11927	74.6108	393 - 408	16	1	0.529338	2.00435	0.875	5.125	5.5	82	1266
1643	5o9z:L	EM	4.5	2017	11927	90.6813	445 - 450	6	-1	0.564604	2.63446	1	9.83333	9	59	1266
1644	6ahd:Y	EM	3.8	2018	11927	82.9458	204 - 215	12	4	0.611448	1.77893	0.909091	3.36364	3	37	1266
1645	6ahd:Y	EM	3.8	2018	11927	74.6108	393 - 408	16	1	0.530166	1.99928	0.875	5.125	5.5	82	1266
1646	6ahd:Y	EM	3.8	2018	11927	90.6813	445 - 450	6	-1	0.563091	2.64257	1	9.83333	9	59	1266
1647	1igy:D	X-ray	3.2	1997	624	89.2736	280 - 287	8	1	0.619724	2.35002	1	3.125	4	25	1054
1648	1igy:B	X-ray	3.2	1997	624	89.2736	280 - 287	8	1	0.810898	1.44873	1	3.125	4	25	1054
1649	5oyg:B	EM	4.06	2017	12140	85.3926	488 - 527	40	2	0.504518	2.50266	0.925	3.6	3.5	144	1674
1650	5oyg:A	EM	4.06	2017	12140	85.3926	488 - 527	40	2	0.50613	2.49293	0.925	3.6	3.5	144	1674
1651	7e4i:A	EM	3.05	2021	23234	91.2214	109 - 121	13	-1	0.641998	2.24025	1	7.46154	7	97	1249
1652	7e4h:A	EM	3.01	2021	23234	91.0379	109 - 122	14	-1	0.617782	1.88717	0.928571	7.07143	7	99	1249
1653	5zap:W	EM	3.1	2018	13633	94.4848	105 - 118	14	-1	0.8556	1.23245	1	6.92857	6.5	97	712
1654	5zap:c	EM	3.1	2018	13633	94.4848	105 - 118	14	-1	0.859805	1.2114	1	6.92857	6.5	97	712
1655	6m6h:R	EM	4.5	2020	13633	94.3522	104 - 118	15	-1	0.86085	1.20615	1	6.8	6	102	712
1656	6m6i:I	EM	4.05	2020	13633	94.2732	103 - 118	16	-1	0.862305	1.19881	1	6.8125	6.5	109	712
1657	5zap:Q	EM	3.1	2018	13633	94.4848	105 - 118	14	-1	0.862302	1.19882	1	6.92857	6.5	97	712
1658	5zap:Z	EM	3.1	2018	13633	94.4848	105 - 118	14	-1	0.866921	1.1754	1	6.92857	6.5	97	712
1659	5zap:T	EM	3.1	2018	13633	94.4848	105 - 118	14	-1	0.856958	1.22567	1	6.92857	6.5	97	712
1660	6r7q:XX	EM	3.9	2019	18369	70.1963	284 - 308	25	1	0.708307	1.92519	1	3.36	3	84	774
1661	5ttp:A	EM	4.8	2016	12372	89.0496	143 - 183	41	-1	0.655553	2.1746	1	5.65854	6	232	1314
1662	5ttp:A	EM	4.8	2016	12372	87.8877	304 - 310	7	1	0.665128	2.12867	1	5.42857	5	38	1314
1663	5ttp:B	EM	4.8	2016	12372	89.0496	143 - 183	41	-1	0.655553	2.1746	1	5.65854	6	232	1314
1664	5ttp:B	EM	4.8	2016	12372	87.8877	304 - 310	7	1	0.665128	2.12867	1	5.42857	5	38	1314
1665	6xyw:Al	EM	3.86	2020	20794	94.9353	250 - 257	8	-2	0.600301	2.44796	1	3.71429	3	26	365
1666	6hcj:H2	EM	3.8	2018	4145	94.9436	43 - 52	10	-1	0.594687	2.47669	1	6.2	6.5	62	446
1667	5zql:A	X-ray	3.007	2018	13725	80.9296	10 - 27	18	1	0.672676	2.0927	1	3.27778	3	59	640
1668	6x0l:O	EM	3.9	2020	20399	85.3098	349 - 353	5	-1	0.816572	1.42186	1	3	3	15	760
1669	4v87:A8	X-ray	3.1	2011	8578	90.3491	45 - 58	14	-2	0.898571	1.00792	1	3.21429	3	45	85
1670	3cf5:R	X-ray	3.3	2008	994	82.0509	79 - 108	30	-1	0.532077	1.8095	0.851852	4.74074	4	128	228
1671	4ioc:R	X-ray	3.6	2013	994	85.3434	50 - 62	13	-1	0.594031	1.97725	0.923077	3.61538	4	47	228
1672	4ioa:R	X-ray	3.2	2013	994	85.3434	50 - 62	13	-1	0.53558	1.74109	0.846154	3.61538	4	47	228
1673	4ioa:R	X-ray	3.2	2013	994	80.1446	86 - 108	23	-1	0.526541	2.20115	0.9	3.8	3	76	228
1674	4wfn:R	X-ray	3.54	2014	994	85.3434	50 - 62	13	-1	0.62591	1.80333	0.923077	3.61538	4	47	228
1675	4wfn:R	X-ray	3.54	2014	994	82.291	79 - 90	12	-1	0.608619	1.85086	0.916667	4.75	4	57	228
1676	3pip:R	X-ray	3.45	2010	994	80.2246	86 - 108	23	-1	0.502574	1.98454	0.85	3.95	3	79	228
1677	5jvh:R	X-ray	3.58	2016	994	84.9628	50 - 63	14	-1	0.576191	2.11379	0.928571	3.35714	3.5	47	228
1678	5jvh:R	X-ray	3.58	2016	994	85.0748	79 - 86	8	-1	0.554418	1.85164	0.875	6	7	48	228
1679	3dll:R	X-ray	3.5	2008	994	85.3434	50 - 62	13	-1	0.5281	1.78937	0.846154	3.61538	4	47	228
1680	4io9:R	X-ray	3.2	2013	994	85.3434	50 - 62	13	-1	0.56	1.58327	0.846154	3.61538	4	47	228
1681	2zjq:R	X-ray	3.3	2008	994	80.4478	86 - 108	23	-1	0.589865	1.83269	0.9	3.95	3	79	228
1682	5jvg:R	X-ray	3.428	2016	994	86.3265	50 - 59	10	-1	0.721527	1.86375	1	4	4	40	228
1683	2d3o:S	X-ray	3.35	2005	994	82.291	79 - 90	12	-1	0.552452	2.16541	0.916667	4.75	4	57	228
1684	3fh6:F	X-ray	4.5	2008	3648	93.3447	228 - 236	9	3	0.52432	2.85746	1	4	3	36	1020
1685	3fh6:H	X-ray	4.5	2008	3648	93.3447	228 - 236	9	3	0.52432	2.85746	1	4	3	36	1020
1686	4v84:DQ	X-ray	3.4	2010	8495	96.4623	88 - 95	8	1	0.680659	1.05993	0.875	3.875	3.5	31	187
1687	4v7p:BQ	X-ray	3.62	2010	8495	96.4623	88 - 95	8	1	0.657404	1.2172	0.875	3.875	3.5	31	187
1688	4v7p:CQ	X-ray	3.62	2010	8495	96.4623	88 - 95	8	1	0.657404	1.2172	0.875	3.875	3.5	31	187
1689	4v84:BQ	X-ray	3.4	2010	8495	96.4623	88 - 95	8	1	0.6791	1.07084	0.875	3.875	3.5	31	187
1690	4v83:DQ	X-ray	3.5	2010	8495	96.4623	88 - 95	8	1	0.665122	1.16617	0.875	3.875	3.5	31	187
1691	4v83:BQ	X-ray	3.5	2010	8495	96.4623	88 - 95	8	1	0.665016	1.16688	0.875	3.875	3.5	31	187
1692	5jus:VA	EM	4.2	2016	8646	91.1288	55 - 69	15	-1	0.523539	2.44438	0.933333	3.26667	4	49	533
1693	7osm:uL10	X-ray	3	2021	8646	89.1502	176 - 180	5	1	0.509892	2.94122	1	3.2	3	16	533
1694	5apn:q	EM	3.91	2015	8646	85.6078	103 - 107	5	1	0.533703	1.33885	0.8	4.8	5	24	533
1695	5juu:VA	EM	4	2016	8646	91.1288	55 - 69	15	-1	0.525929	2.43042	0.933333	3.26667	4	49	533
1696	6sv4:ZU	EM	3.3	2019	8646	85.6078	103 - 107	5	1	0.705725	1.93722	1	4.8	5	24	533
1697	5juo:VA	EM	4	2016	8646	91.1288	55 - 69	15	-1	0.527115	2.42351	0.933333	3.26667	4	49	533
1698	5jut:VA	EM	4	2016	8646	91.1288	55 - 69	15	-1	0.556957	2.25311	0.933333	3.26667	4	49	533
1699	5apo:q	EM	3.41	2015	8646	85.6078	103 - 107	5	1	0.50353	1.56181	0.8	4.8	5	24	533
1700	6sv4:YU	EM	3.3	2019	8646	85.6078	103 - 107	5	1	0.668196	2.11402	1	4.8	5	24	533
1701	6xp5:R	EM	4.2	2020	20614	96.9255	18 - 29	12	3	0.789896	1.54723	1	4	4.5	48	575
1702	6xp5:R	EM	4.2	2020	20614	90.0768	48 - 63	16	20	0.873349	1.14244	1	3	3	48	575
1703	6xp5:R	EM	4.2	2020	20614	94.9868	131 - 143	13	-2	0.80512	1.47596	1	6.5	7.5	78	575
1704	6xp5:R	EM	4.2	2020	20614	85.1648	185 - 217	33	-2	0.518212	2.04319	0.870968	4	4	124	575
1705	6olz:BT	EM	3.9	2019	15421	94.0363	36 - 42	7	1	0.790639	1.54376	1	5.57143	6	39	308
1706	6gz3:BT	EM	3.6	2018	15421	93.8031	36 - 40	5	1	0.808477	1.46015	1	6	6	30	308
1707	6olg:BT	EM	3.4	2019	15421	93.8031	36 - 40	5	1	0.891326	1.04753	1	6	6	30	308
1708	6gz5:BT	EM	3.5	2018	15421	93.8031	36 - 40	5	1	0.810806	1.44916	1	6	6	30	308
1709	6gz4:BT	EM	3.6	2018	15421	93.8393	36 - 43	8	1	0.805202	1.47558	1	5.125	5	41	308
1710	7teb:C	EM	4.23	2022	25922	92.9437	265 - 269	5	-1	0.512833	2.92396	1	8.4	9	42	1950
1711	7te9:A	EM	3.92	2022	25922	93.5959	80 - 85	6	-1	0.515172	1.76971	0.833333	5.83333	4.5	35	1950
1712	7te9:C	EM	3.92	2022	25922	93.5959	80 - 85	6	-1	0.515172	1.76971	0.833333	5.83333	4.5	35	1950
1713	7teb:A	EM	4.23	2022	25922	92.9437	265 - 269	5	-1	0.514268	2.91558	1	8.4	9	42	1950
1714	1wz2:A	X-ray	3.21	2005	1567	91.7664	854 - 868	15	-1	0.62802	2.30884	1	4.8	4	72	2520
1715	1wz2:A	X-ray	3.21	2005	1567	88.6032	904 - 928	25	-1	0.730107	1.82399	1	3.86957	3	89	2520
1716	1wz2:B	X-ray	3.21	2005	1567	91.7664	854 - 868	15	-1	0.634811	2.2754	1	4.8	4	72	2520
1717	1wz2:B	X-ray	3.21	2005	1567	88.6032	904 - 928	25	-1	0.729325	1.82761	1	3.86957	3	89	2520
1718	5x8t:2	EM	3.3	2017	10370	84.9158	8 - 57	50	-1	0.691134	1.58313	0.94	3.94	4	197	124
1719	5h1s:c	EM	3.5	2016	10370	84.8618	8 - 57	50	-2	0.705111	1.4894	0.9375	3.85417	4	185	124
1720	5x8p:2	EM	3.4	2017	10370	84.9158	8 - 57	50	-1	0.691134	1.58313	0.94	3.94	4	197	124
1721	5o4u:N	EM	4.2	2017	11847	78.6515	206 - 210	5	-1	0.829519	1.36002	1	3.2	4	16	506
1722	5o4u:K	EM	4.2	2017	11847	78.6515	206 - 210	5	-1	0.82012	1.40499	1	3.2	4	16	506
1723	5o4u:M	EM	4.2	2017	11847	78.6515	206 - 210	5	-1	0.814705	1.43071	1	3.2	4	16	506
1724	5o4u:B	EM	4.2	2017	11847	78.6515	206 - 210	5	-1	0.831007	1.35286	1	3.2	4	16	506
1725	5o4u:H	EM	4.2	2017	11847	78.6515	206 - 210	5	-1	0.83352	1.34074	1	3.2	4	16	506
1726	5o4u:P	EM	4.2	2017	11847	78.6515	206 - 210	5	-1	0.810357	1.45128	1	3.2	4	16	506
1727	5o4u:C	EM	4.2	2017	11847	78.6515	206 - 210	5	-1	0.838428	1.31696	1	3.2	4	16	506
1728	5o4u:F	EM	4.2	2017	11847	78.6515	206 - 210	5	-1	0.835575	1.3308	1	3.2	4	16	506
1729	3qz1:C	X-ray	3	2011	5427	95.1778	157 - 177	21	-1	0.925962	0.848306	1	6.2381	7	131	1138
1730	3qz1:C	X-ray	3	2011	5427	87.8089	455 - 481	27	-1	0.737911	1.2069	0.925926	4.55556	4	123	1138
1731	3qz1:B	X-ray	3	2011	5427	95.1778	157 - 177	21	-1	0.915328	0.912438	1	6.2381	7	131	1138
1732	3qz1:B	X-ray	3	2011	5427	89.4353	460 - 481	22	-1	0.867828	1.17078	1	5	5	110	1138
1733	3qz1:D	X-ray	3	2011	5427	95.1415	157 - 176	20	-1	0.94266	0.739902	1	6.2	7	124	1138
1734	3qz1:D	X-ray	3	2011	5427	89.2635	460 - 480	21	-1	0.875292	1.13238	1	5	5	105	1138
1735	3qz1:A	X-ray	3	2011	5427	95.1415	157 - 176	20	-1	0.921671	0.874571	1	6.2	7	124	1138
1736	3qz1:A	X-ray	3	2011	5427	89.4353	460 - 481	22	-1	0.877006	1.12347	1	5	5	110	1138
1737	4ev6:C	X-ray	3.2	2012	6624	83.4249	26 - 42	17	3	0.763906	1.6678	1	4.47059	4	76	670
1738	4ev6:C	X-ray	3.2	2012	6624	92.521	108 - 113	6	1	0.699553	1.96605	1	6.83333	7	41	670
1739	4ev6:D	X-ray	3.2	2012	6624	83.4249	26 - 42	17	3	0.634005	2.27936	1	4.47059	4	76	670
1740	4ev6:B	X-ray	3.2	2012	6624	83.7849	26 - 46	21	3	0.654192	2.18115	1	4.2381	4	89	670
1741	4ev6:B	X-ray	3.2	2012	6624	92.521	108 - 113	6	1	0.601553	2.44157	1	6.83333	7	41	670
1742	4ev6:E	X-ray	3.2	2012	6624	83.6391	23 - 44	22	3	0.627036	2.31371	1	4.63636	4	102	670
1743	4ev6:E	X-ray	3.2	2012	6624	92.521	108 - 113	6	1	0.618812	2.35457	1	6.83333	7	41	670
1744	2cg9:Y	X-ray	3.1	2006	1970	80.4366	89 - 99	11	1	0.810541	1.45041	1	6.09091	7	67	263
1745	2cg9:X	X-ray	3.1	2006	1970	82.0773	89 - 98	10	1	0.853841	1.24121	1	6.7	7.5	67	263
1746	7onb:I	EM	3.1	2021	13600	79.191	679 - 685	7	-7	0.585145	1.51664	0.857143	3.85714	3	27	584
1747	1pc8:A	X-ray	3.8	2003	1122	97.2503	2 - 11	10	1	0.896232	1.0208	1	5.1	4.5	51	632
1748	4nco:I	X-ray	4.7	2013	7496	90.3364	161 - 173	13	2	0.645775	2.22188	1	6.46154	6	84	1134
1749	4nco:I	X-ray	4.7	2013	7496	81.6139	395 - 406	12	-1	0.652731	1.60808	0.916667	4.75	5.5	57	1134
1750	4nco:A	X-ray	4.7	2013	7496	90.3364	161 - 173	13	2	0.649752	2.2026	1	6.46154	6	84	1134
1751	4nco:A	X-ray	4.7	2013	7496	81.6139	395 - 406	12	-1	0.652771	1.60786	0.916667	4.75	5.5	57	1134
1752	4nco:E	X-ray	4.7	2013	7496	90.3364	161 - 173	13	2	0.64495	2.22588	1	6.46154	6	84	1134
1753	4nco:E	X-ray	4.7	2013	7496	81.6139	395 - 406	12	-1	0.653096	1.60607	0.916667	4.75	5.5	57	1134
1754	7rh6:G	EM	3.5	2021	25597	97.6804	105 - 118	14	-1	0.633986	1.80009	0.928571	5.28571	5.5	74	492
1755	7rh6:D	EM	3.5	2021	25597	97.7063	107 - 118	12	-1	0.621863	1.77793	0.916667	5.41667	6	65	492
1756	7rh7:D	EM	3	2021	25597	97.6804	105 - 118	14	-1	0.641937	1.75748	0.928571	5.28571	5.5	74	492
1757	7rh5:G	EM	3	2021	25597	97.6804	105 - 118	14	-1	0.633986	1.80009	0.928571	5.28571	5.5	74	492
1758	7rh7:G	EM	3	2021	25597	97.6227	105 - 117	13	-1	0.704769	1.94169	1	5.23077	5	68	492
1759	7rh5:D	EM	3	2021	25597	97.7063	107 - 118	12	-1	0.621863	1.77793	0.916667	5.41667	6	65	492
1760	1fft:A	X-ray	3.5	2000	338	90.1779	524 - 536	13	-2	0.599818	1.89947	0.916667	4.08333	4.5	49	1680
1761	1fft:F	X-ray	3.5	2000	338	90.1779	524 - 536	13	-2	0.600204	1.89734	0.916667	4.08333	4.5	49	1680
1762	6cas:B	X-ray	3.5	2018	602	92.7141	6 - 21	16	2	0.800224	1.49895	1	5.375	4.5	86	617
1763	6car:B	X-ray	3.4	2018	602	92.7141	6 - 21	16	2	0.7962	1.51779	1	5.375	4.5	86	617
1764	6n1d:BS02	X-ray	3.2	2018	602	92.7141	6 - 21	16	2	0.662771	2.13994	1	5.375	4.5	86	617
1765	6n1d:AS02	X-ray	3.2	2018	602	92.7141	6 - 21	16	2	0.630323	1.88397	0.9375	5.375	4.5	86	617
1766	2zm6:B	X-ray	3.3	2008	602	92.7141	6 - 21	16	2	0.823995	1.3865	1	5.375	4.5	86	617
1767	3bdn:B	X-ray	3.909	2007	3313	90.4274	134 - 138	5	1	0.63094	2.29444	1	3.6	4	18	465
1768	5lcw:I	EM	4	2016	10138	73.8866	161 - 171	11	1	0.553949	2.69202	1	3.27273	3	36	1788
1769	5g04:I	EM	4	2016	10138	73.8866	161 - 171	11	1	0.512872	2.92374	1	3.27273	3	36	1788
1770	5el6:39	X-ray	3.1	2015	1490	85.0058	3 - 23	21	-3	0.601047	1.68262	0.888889	3.83333	4	69	441
1771	4v8d:DF	X-ray	3	2011	1490	84.1997	2 - 25	24	-3	0.552901	2.07964	0.904762	3.95238	4	83	441
1772	5ib8:39	X-ray	3.13	2016	1490	85.0058	3 - 23	21	-3	0.645615	1.41932	0.888889	3.83333	4	69	441
1773	4v7y:BF	X-ray	3	2010	1490	81.7158	1 - 21	21	-3	0.625663	1.58611	0.894737	3.63158	4	69	441
1774	4yzv:RF	X-ray	3.1	2015	1490	81.3692	1 - 20	20	-3	0.579297	1.80981	0.888889	3.61111	3.5	65	441
1775	4ypb:YF	X-ray	3.4	2015	1490	81.3692	1 - 20	20	-3	0.56566	1.43145	0.833333	3.61111	3.5	65	441
1776	4w4g:YF	X-ray	3.3	2014	1490	81.3692	1 - 20	20	-3	0.56566	1.43145	0.833333	3.61111	3.5	65	441
1777	4v7z:BF	X-ray	3.1	2010	1490	82.8416	1 - 26	26	-3	0.527982	1.62251	0.826087	3.91304	4	90	441
1778	6gsl:39	X-ray	3.16	2018	1490	85.0058	3 - 23	21	-3	0.608537	1.63878	0.888889	3.83333	4	69	441
1779	4v7z:DF	X-ray	3.1	2010	1490	82.8416	1 - 26	26	-3	0.526352	1.63358	0.826087	3.91304	4	90	441
1780	5e7k:39	X-ray	3.2	2015	1490	85.018	3 - 23	21	-3	0.53219	1.65648	0.833333	3.83333	4	69	441
1781	4zsn:YF	X-ray	3.6	2015	1490	81.3692	1 - 20	20	-3	0.56566	1.43145	0.833333	3.61111	3.5	65	441
1782	4v7y:DF	X-ray	3	2010	1490	81.7158	1 - 21	21	-3	0.619961	1.61916	0.894737	3.63158	4	69	441
1783	7lh5:DF	X-ray	3.27	2021	1490	81.7158	1 - 21	21	-3	0.549152	2.02983	0.894737	3.63158	4	69	441
1784	4v7w:DF	X-ray	3	2010	1490	82.832	1 - 26	26	-3	0.547286	1.49072	0.826087	3.91304	4	90	441
1785	4v7m:BF	X-ray	3.45	2009	1490	85.4486	3 - 26	24	-3	0.535624	1.41823	0.809524	4.14286	4	87	441
1786	4v5q:BF	X-ray	3.1	2010	1490	83.2298	1 - 26	26	-3	0.510382	1.34176	0.782609	3.95652	4	91	441
1787	5el7:39	X-ray	3.15	2015	1490	85.0058	3 - 23	21	-3	0.612317	1.61661	0.888889	3.83333	4	69	441
1788	4v5e:DF	X-ray	3.45	2009	1490	82.5617	1 - 26	26	-3	0.536711	1.56313	0.826087	3.78261	4	87	441
1789	4v7w:BF	X-ray	3	2010	1490	82.832	1 - 26	26	-3	0.549114	1.47814	0.826087	3.91304	4	90	441
1790	4v6a:DF	X-ray	3.1	2009	1490	81.3885	1 - 21	21	-3	0.637239	1.51874	0.894737	3.47368	4	66	441
1791	5ndj:39	X-ray	3.15	2017	1490	83.4346	2 - 21	20	-3	0.582025	1.79384	0.888889	3.66667	4	66	441
1792	5el4:39	X-ray	3.15	2015	1490	85.0058	3 - 23	21	-3	0.656086	1.35598	0.888889	3.83333	4	69	441
1793	4v7l:DF	X-ray	3	2009	1490	81.3885	1 - 21	21	-3	0.554622	1.58349	0.842105	3.47368	4	66	441
1794	6gsk:39	X-ray	3.36	2018	1490	85.018	3 - 23	21	-3	0.580548	1.32879	0.833333	3.83333	4	69	441
1795	6qnq:39	X-ray	3.5	2019	1490	81.3692	1 - 20	20	-3	0.509858	2.22424	0.888889	3.61111	3.5	65	441
1796	4v9a:DF	X-ray	3.2999	2012	1490	82.3978	1 - 25	25	-3	0.527682	2.25735	0.909091	3.77273	4	83	441
1797	4wqr:39	X-ray	3.15	2014	1490	83.6865	2 - 23	22	-3	0.600323	1.73258	0.894737	3.63158	4	69	441
1798	4wu1:39	X-ray	3.2	2014	1490	82.6805	1 - 25	25	-3	0.506688	1.70016	0.818182	3.90909	4	86	441
1799	4yzv:YF	X-ray	3.1	2015	1490	81.3692	1 - 20	20	-3	0.56566	1.43145	0.833333	3.61111	3.5	65	441
1800	4v8c:BF	X-ray	3.3	2011	1490	84.0254	2 - 23	22	-3	0.590461	1.7895	0.894737	3.78947	4	72	441
1801	4v8f:DF	X-ray	3.3	2011	1490	83.5346	2 - 20	19	-3	0.571319	2.22581	0.941176	3.82353	4	65	441
1802	4v7x:BF	X-ray	3	2010	1490	81.0237	1 - 20	20	-3	0.648921	1.39942	0.888889	3.44444	3.5	62	441
1803	4v5a:DF	X-ray	3.5	2007	1490	81.3885	1 - 21	21	-3	0.685853	1.66655	0.947368	3.47368	4	66	441
1804	5imq:c	EM	3.8	2016	1490	85.7213	3 - 27	25	-1	0.579492	1.98677	0.913043	4.08696	4	94	441
1805	5imq:c	EM	3.8	2016	1490	92.1094	121 - 131	11	-1	0.707168	1.23208	0.909091	5.45455	6	60	441
1806	5imq:c	EM	3.8	2016	1490	92.0142	196 - 207	12	-2	0.707563	1.29927	0.916667	4	4	48	441
1807	4v5a:BF	X-ray	3.5	2007	1490	81.3885	1 - 21	21	-3	0.685964	1.66598	0.947368	3.47368	4	66	441
1808	4v97:BF	X-ray	3.516	2012	1490	81.3885	1 - 21	21	-3	0.537191	1.6973	0.842105	3.47368	4	66	441
1809	4wsm:39	X-ray	3.3	2014	1490	83.4346	2 - 21	20	-3	0.56451	1.43929	0.833333	3.66667	4	66	441
1810	4wra:39	X-ray	3.05	2014	1490	83.6865	2 - 23	22	-3	0.546793	1.63468	0.842105	3.63158	4	69	441
1811	4v4z:BF	X-ray	4.51	2006	1490	86.4209	3 - 27	25	-2	0.619675	2.07081	0.956522	4.21739	4	97	441
1812	4v4z:BF	X-ray	4.51	2006	1490	92.1094	121 - 131	11	-1	0.685337	2.03279	1	5.45455	6	60	441
1813	4v6g:BF	X-ray	3.5	2009	1490	81.3692	1 - 20	20	-3	0.573852	1.84171	0.888889	3.61111	3.5	65	441
1814	4v5e:BF	X-ray	3.45	2009	1490	82.5617	1 - 26	26	-3	0.536889	1.56191	0.826087	3.78261	4	87	441
1815	5el5:39	X-ray	3.15	2015	1490	85.9809	3 - 23	21	-3	0.584519	1.77925	0.888889	4.38889	4	79	441
1816	4v7x:DF	X-ray	3	2010	1490	81.0237	1 - 20	20	-3	0.641984	1.4411	0.888889	3.44444	3.5	62	441
1817	4v4x:BF	X-ray	5	2006	1490	85.8367	12 - 27	16	-2	0.611801	1.91942	0.928571	3.57143	4	50	441
1818	4v4x:BF	X-ray	5	2006	1490	92.1094	121 - 131	11	-1	0.707701	1.92801	1	5.45455	6	60	441
1819	5zlu:b	EM	3.6	2018	1490	85.6837	14 - 27	14	-2	0.564334	2.14216	0.923077	3.23077	4	42	441
1820	5zlu:b	EM	3.6	2018	1490	92.1094	121 - 131	11	-1	0.641147	1.6128	0.909091	5.45455	6	60	441
1821	5zlu:b	EM	3.6	2018	1490	84.2776	197 - 209	13	2	0.535509	1.63436	0.833333	3.08333	3	37	441
1822	4ypb:RF	X-ray	3.4	2015	1490	81.3692	1 - 20	20	-3	0.579361	1.80943	0.888889	3.61111	3.5	65	441
1823	4v7m:DF	X-ray	3.45	2009	1490	81.0237	1 - 20	20	-3	0.608531	1.63881	0.888889	3.44444	3.5	62	441
1824	4w4g:RF	X-ray	3.3	2014	1490	81.3692	1 - 20	20	-3	0.579256	1.81005	0.888889	3.61111	3.5	65	441
1825	4zsn:RF	X-ray	3.6	2015	1490	81.3692	1 - 20	20	-3	0.579235	1.81017	0.888889	3.61111	3.5	65	441
1826	4v8b:DF	X-ray	3	2011	1490	84.0254	2 - 23	22	-3	0.575108	1.44828	0.842105	3.78947	4	72	441
1827	5ot7:6	EM	3.8	2017	12128	96.9343	147 - 168	22	1	0.588341	2.22221	0.954545	4.40909	4	97	453
1828	4xe5:B	X-ray	3.901	2014	8908	91.7963	165 - 172	8	2	0.542425	1.92441	0.875	5	4.5	40	647
1829	6vox:A	X-ray	3.8	2020	19925	88.5222	313 - 328	16	1	0.532483	1.9223	0.866667	4.46667	5	67	1326
1830	5mq0:t	EM	4.17	2016	10239	74.7824	461 - 467	7	-2	0.843016	1.29459	1	3.42857	3	24	1167
1831	5mq0:w	EM	4.17	2016	10239	74.7824	461 - 467	7	-2	0.84101	1.30438	1	3.42857	3	24	1167
1832	5wsg:q	EM	4	2016	10239	94.7406	405 - 414	10	-2	0.574303	2.58286	1	3.3	3.5	33	1167
1833	6bk8:u	EM	3.3	2017	10239	74.7824	461 - 467	7	-2	0.841465	1.30216	1	3.42857	3	24	1167
1834	5gm6:q	EM	3.5	2016	10239	95.1623	405 - 412	8	-2	0.566792	2.62276	1	3	3	24	1167
1835	5gm6:q	EM	3.5	2016	10239	93.9473	488 - 492	5	-6	0.519651	2.88432	1	9	9	45	1167
1836	5gmk:q	EM	3.4	2016	10239	94.7406	405 - 414	10	-2	0.574303	2.58286	1	3.3	3.5	33	1167
1837	6bk8:w	EM	3.3	2017	10239	74.7824	461 - 467	7	-2	0.843016	1.29459	1	3.42857	3	24	1167
1838	6lho:A	EM	3.13	2019	16636	97.2856	222 - 227	6	1	0.672087	2.0955	1	4.33333	4.5	26	534
1839	6lhc:A	EM	3.43	2019	16636	97.39	222 - 228	7	1	0.689789	2.01183	1	4.42857	5	31	534
1840	2ice:A	X-ray	3.1	2006	2284	92.6575	44 - 48	5	-1	0.82012	1.40499	1	4.2	3	21	1800
1841	2icf:A	X-ray	4.1	2006	2284	92.6575	44 - 48	5	-1	0.846159	1.27918	1	4.2	3	21	1800
1842	2ice:D	X-ray	3.1	2006	2284	92.031	42 - 48	7	-1	0.547547	1.75389	0.857143	3.57143	3	25	1800
1843	6p6i:B	EM	3.67	2019	17813	77.773	124 - 138	15	2	0.549524	2.29497	0.933333	4.06667	4	61	1284
1844	6p6j:B	EM	3.4	2019	17813	79.3086	125 - 140	16	2	0.603776	2.02513	0.9375	4.3125	4	69	1284
1845	6p6j:B	EM	3.4	2019	17813	84.3598	570 - 578	9	-1	0.505932	2.24844	0.888889	4.11111	4	37	1284
1846	7ahi:1F	EM	3.3	2020	17879	93.8719	233 - 239	7	-1	0.820937	1.4011	1	3.71429	3	26	515
1847	7agx:1F	EM	3.6	2020	17879	93.8719	233 - 239	7	-1	0.85143	1.25318	1	3.71429	3	26	515
1848	7ah9:1F	EM	3.3	2020	17879	93.8719	233 - 239	7	-1	0.814594	1.43124	1	3.71429	3	26	515
1849	4v9i:DI	X-ray	3.3	2013	8689	90.9402	134 - 142	9	-2	0.849025	1.26507	1	5.44444	6	49	300
1850	4wt8:DI	X-ray	3.4	2014	8689	90.9402	134 - 142	9	-2	0.874925	1.13428	1	5.44444	6	49	300
1851	4wt8:CI	X-ray	3.4	2014	8689	90.9402	134 - 142	9	-2	0.860545	1.20768	1	5.44444	6	49	300
1852	4v9i:BI	X-ray	3.3	2013	8689	90.9402	134 - 142	9	-2	0.884256	1.08538	1	5.44444	6	49	300
1853	2fun:A	X-ray	3	2006	2145	84.6585	117 - 124	8	-2	0.888396	1.0633	1	4.57143	4	32	707
1854	2fun:C	X-ray	3	2006	2145	83.9469	117 - 121	5	-2	0.901329	0.992603	1	5	6	25	707
1855	5we4:b	EM	3.1	2017	8109	94.2092	2 - 13	12	1	0.544328	2.21207	0.916667	5.33333	5	64	577
1856	5wdt:b	EM	3	2017	8109	94.2092	2 - 13	12	1	0.539003	2.24288	0.916667	5.33333	5	64	577
1857	5lze:b	EM	3.5	2016	8109	94.9705	5 - 13	9	1	0.770741	1.63618	1	6.22222	6	56	577
1858	4v7v:AB	X-ray	3.2891	2010	8109	94.5157	3 - 13	11	1	0.576472	1.97552	0.909091	5.54545	5	61	577
1859	4v7s:AB	X-ray	3.2547	2010	8109	94.579	3 - 11	9	1	0.530233	2.10031	0.888889	6.22222	6	56	577
1860	5lza:b	EM	3.6	2016	8109	95.022	7 - 13	7	1	0.568597	1.62143	0.857143	5.85714	6	41	577
1861	4v7u:AB	X-ray	3.1	2010	8109	94.739	4 - 13	10	1	0.698706	1.97001	1	6.1	5.5	61	577
1862	5wfs:b	EM	3	2017	8109	94.2092	2 - 13	12	1	0.544558	2.21075	0.916667	5.33333	5	64	577
1863	5uyq:B	EM	3.8	2017	8109	95.081	6 - 13	8	1	0.831946	1.34834	1	6.375	7	51	577
1864	5uyl:B	EM	3.6	2017	8109	94.2092	2 - 13	12	1	0.599436	1.90159	0.916667	5.33333	5	64	577
1865	6h4n:b	EM	3	2018	8109	94.2092	2 - 13	12	1	0.557716	1.4854	0.833333	5.33333	5	64	577
1866	5uyk:B	EM	3.9	2017	8109	94.2092	2 - 13	12	1	0.531523	1.66092	0.833333	5.33333	5	64	577
1867	5uyp:B	EM	3.9	2017	8109	94.9705	5 - 13	9	1	0.778025	1.60242	1	6.22222	6	56	577
1868	4www:QB	X-ray	3.1	2014	8109	94.579	3 - 11	9	1	0.529123	2.107	0.888889	6.22222	6	56	577
1869	5o2r:b	EM	3.4	2017	8109	94.739	4 - 13	10	1	0.641682	2.24179	1	6.1	5.5	61	577
1870	5lzc:b	EM	4.8	2016	8109	94.739	4 - 13	10	1	0.728469	1.83158	1	6.1	5.5	61	577
1871	5uym:B	EM	3.2	2017	8109	94.2092	2 - 13	12	1	0.583926	1.98774	0.916667	5.33333	5	64	577
1872	6o9j:7	EM	3.9	2019	8109	94.739	4 - 13	10	1	0.862052	1.20009	1	6.1	5.5	61	577
1873	5lzd:b	EM	3.4	2016	8109	95.081	6 - 13	8	1	0.714131	1.89809	1	6.375	7	51	577
1874	5uyn:B	EM	4	2017	8109	95.022	7 - 13	7	1	0.710867	1.91327	1	5.85714	6	41	577
1875	4v7t:AB	X-ray	3.1942	2010	8109	94.579	3 - 11	9	1	0.534803	2.07285	0.888889	6.22222	6	56	577
1876	4wf1:AB	X-ray	3.09	2014	8109	95.022	7 - 13	7	1	0.818	1.41508	1	5.85714	6	41	577
1877	4u1v:AB	X-ray	3	2014	8109	94.2092	2 - 13	12	1	0.531614	1.66031	0.833333	5.33333	5	64	577
1878	5wf0:b	EM	3.6	2017	8109	94.2092	2 - 13	12	1	0.555602	2.14741	0.916667	5.33333	5	64	577
1879	5np6:E	EM	3.6	2017	8109	95.022	7 - 13	7	1	0.675613	2.07876	1	5.85714	6	41	577
1880	5wfk:b	EM	3.4	2017	8109	94.2092	2 - 13	12	1	0.550318	2.17763	0.916667	5.33333	5	64	577
1881	7st7:G	EM	3.2	2021	8109	94.9705	5 - 13	9	1	0.803009	1.48588	1	6.22222	6	56	577
1882	4v9d:AB	X-ray	3	2012	8109	94.2092	2 - 13	12	1	0.543199	1.58301	0.833333	5.33333	5	64	577
1883	4u1v:CB	X-ray	3	2014	8109	94.866	4 - 11	8	1	0.688023	2.02014	1	7	7	56	577
1884	5mgp:b	EM	3.1	2016	8109	94.9705	5 - 13	9	1	0.760966	1.68139	1	6.22222	6	56	577
1885	7rro:f	EM	3.4	2021	25677	97.6659	172 - 181	10	-1	0.674464	2.08421	1	7.4	8.5	74	2086
1886	7rro:g	EM	3.4	2021	25677	97.7276	172 - 179	8	-1	0.744407	1.75789	1	7	8	56	2086
1887	7rro:e	EM	3.4	2021	25677	97.6659	172 - 181	10	-1	0.613103	1.7001	0.9	7.4	8.5	74	2086
1888	6s2c:B	EM	3.2	2019	18678	92.1051	347 - 377	31	6	0.636706	1.59116	0.903226	5.3871	5	167	2424
1889	7fff:N	EM	3	2021	3954	88.0883	205 - 210	6	-1	0.723489	1.85465	1	3.83333	3.5	23	996
1890	7fff:R	EM	3	2021	3954	88.0883	205 - 210	6	-1	0.726144	1.84234	1	3.83333	3.5	23	996
1891	7ffl:J	EM	3.1	2021	3954	86.6812	204 - 210	7	-1	0.765566	1.66012	1	3.28571	3	23	996
1892	7ffl:Q	EM	3.1	2021	3954	86.6812	204 - 210	7	-1	0.790464	1.54458	1	3.28571	3	23	996
1893	7ffe:Q	EM	3.5	2021	3954	86.6812	204 - 210	7	-1	0.788644	1.55306	1	3.28571	3	23	996
1894	7ffe:R	EM	3.5	2021	3954	88.0883	205 - 210	6	-1	0.726679	1.83987	1	3.83333	3.5	23	996
1895	7fff:J	EM	3	2021	3954	86.6812	204 - 210	7	-1	0.765566	1.66012	1	3.28571	3	23	996
1896	7ffq:Q	EM	3.5	2021	3954	86.6812	204 - 210	7	-1	0.788644	1.55306	1	3.28571	3	23	996
1897	7ffq:R	EM	3.5	2021	3954	88.0883	205 - 210	6	-1	0.726679	1.83987	1	3.83333	3.5	23	996
1898	7ffe:N	EM	3.5	2021	3954	88.0883	205 - 210	6	-1	0.723132	1.8563	1	3.83333	3.5	23	996
1899	7ffn:N	EM	3	2021	3954	88.0883	205 - 210	6	-1	0.723489	1.85465	1	3.83333	3.5	23	996
1900	7fff:Q	EM	3	2021	3954	86.6812	204 - 210	7	-1	0.790464	1.54458	1	3.28571	3	23	996
1901	7sfu:H	EM	4.2	2021	3954	87.2924	204 - 212	9	-1	0.689762	1.14434	0.888889	3.77778	4	34	996
1902	7ffe:J	EM	3.5	2021	3954	86.6812	204 - 210	7	-1	0.76528	1.66145	1	3.28571	3	23	996
1903	7sfu:E	EM	4.2	2021	3954	87.1772	204 - 211	8	-1	0.863552	1.19251	1	3.625	3.5	29	996
1904	7ffo:N	EM	3.5	2021	3954	88.0883	205 - 210	6	-1	0.723132	1.8563	1	3.83333	3.5	23	996
1905	7sfu:B	EM	4.2	2021	3954	87.2924	204 - 212	9	-1	0.697492	1.09328	0.888889	3.77778	4	34	996
1906	7sfu:K	EM	4.2	2021	3954	87.2924	204 - 212	9	-1	0.67929	1.2118	0.888889	3.77778	4	34	996
1907	7ffl:R	EM	3.1	2021	3954	88.0883	205 - 210	6	-1	0.726144	1.84234	1	3.83333	3.5	23	996
1908	7ffq:J	EM	3.5	2021	3954	86.6812	204 - 210	7	-1	0.765206	1.66179	1	3.28571	3	23	996
1909	5v7q:F	EM	3.7	2017	12577	93.9907	12 - 17	6	1	0.764829	1.66353	1	3.33333	3.5	20	397
1910	5v93:F	EM	4	2017	12577	94.095	12 - 16	5	1	0.808483	1.46012	1	3.6	4	18	397
1911	1xpo:C	X-ray	3.15	2004	1166	93.341	126 - 141	16	-1	0.739455	1.22249	0.928571	3.57143	3	50	1133
1912	1xpo:C	X-ray	3.15	2004	1166	93.6172	407 - 416	10	-1	0.885034	1.08125	1	4	4	40	1133
1913	1pvo:F	X-ray	3	2003	1166	94.0205	129 - 142	14	-1	0.678859	1.55925	0.928571	3.78571	3	53	1133
1914	1pvo:F	X-ray	3	2003	1166	93.6172	407 - 416	10	-1	0.83389	1.33895	1	4	4	40	1133
1915	1pvo:C	X-ray	3	2003	1166	93.4647	126 - 142	17	-1	0.801603	0.883407	0.933333	3.66667	3	55	1133
1916	1pvo:C	X-ray	3	2003	1166	93.732	405 - 416	12	-1	0.836589	1.32588	1	4	4	48	1133
1917	1xpr:D	X-ray	3.15	2004	1166	92.9081	125 - 141	17	-1	0.885272	1.07998	1	3.33333	3	50	1133
1918	1xpr:D	X-ray	3.15	2004	1166	93.6172	407 - 416	10	-1	0.724322	1.85079	1	4	4	40	1133
1919	6wa8:B	X-ray	3.3	2020	1166	91.692	125 - 142	18	-1	0.768032	1.20516	0.944444	3.66667	3	66	1133
1920	1xpo:B	X-ray	3.15	2004	1166	93.0511	125 - 142	18	-1	0.801586	0.931733	0.9375	3.4375	3	55	1133
1921	1pvo:B	X-ray	3	2003	1166	93.341	126 - 141	16	-1	0.780692	0.969619	0.928571	3.57143	3	50	1133
1922	1pvo:B	X-ray	3	2003	1166	93.6172	407 - 416	10	-1	0.569207	1.95123	0.9	4	4	40	1133
1923	6wa8:D	X-ray	3.3	2020	1166	91.1828	125 - 140	16	-1	0.725166	1.38133	0.9375	3.125	3	50	1133
1924	6wa8:D	X-ray	3.3	2020	1166	93.6172	407 - 416	10	-1	0.514406	1.48236	0.8	4	4	40	1133
1925	6wa8:E	X-ray	3.3	2020	1166	92.0171	125 - 141	17	-1	0.565979	1.22376	0.8125	3.8125	3	61	1133
1926	1xpr:C	X-ray	3.15	2004	1166	93.6172	407 - 416	10	-1	0.872402	1.14732	1	4	4	40	1133
1927	1xpo:A	X-ray	3.15	2004	1166	93.0511	125 - 142	18	-1	0.735076	1.32703	0.9375	3.4375	3	55	1133
1928	1xpo:A	X-ray	3.15	2004	1166	93.732	405 - 416	12	-1	0.583981	1.98744	0.916667	4	4	48	1133
1929	1xpr:B	X-ray	3.15	2004	1166	92.9081	125 - 141	17	-1	0.922131	0.87178	1	3.33333	3	50	1133
1930	1xpr:B	X-ray	3.15	2004	1166	93.6172	407 - 416	10	-1	0.674704	2.08307	1	4	4	40	1133
1931	1xpo:F	X-ray	3.15	2004	1166	93.7296	129 - 140	12	-1	0.711897	1.90848	1	3.08333	3	37	1133
1932	1xpo:F	X-ray	3.15	2004	1166	93.6172	407 - 416	10	-1	0.774467	1.61892	1	4	4	40	1133
1933	1xpo:D	X-ray	3.15	2004	1166	92.9081	125 - 141	17	-1	0.891321	1.04755	1	3.33333	3	50	1133
1934	1xpo:D	X-ray	3.15	2004	1166	93.6497	408 - 416	9	-1	0.742079	1.76864	1	4	4	36	1133
1935	1xpr:E	X-ray	3.15	2004	1166	93.4647	126 - 142	17	-1	0.765698	1.11312	0.933333	3.66667	3	55	1133
1936	1xpr:E	X-ray	3.15	2004	1166	93.6172	407 - 416	10	-1	0.737033	1.79196	1	4	4	40	1133
1937	6wa8:F	X-ray	3.3	2020	1166	91.692	125 - 142	18	-1	0.669122	1.73132	0.944444	3.66667	3	66	1133
1938	6wa8:F	X-ray	3.3	2020	1166	93.6172	407 - 416	10	-1	0.510551	2.29754	0.9	4	4	40	1133
1939	6wa8:A	X-ray	3.3	2020	1166	88.069	34 - 47	14	4	0.583613	2.53401	1	4.64286	5	65	1133
1940	6wa8:A	X-ray	3.3	2020	1166	93.8044	128 - 142	15	-1	0.659408	1.01368	0.857143	4	3	56	1133
1941	6wa8:A	X-ray	3.3	2020	1166	93.1883	410 - 416	7	-1	0.621864	2.33936	1	3.57143	3	25	1133
1942	1xpr:F	X-ray	3.15	2004	1166	93.7296	129 - 140	12	-1	0.774509	1.61872	1	3.08333	3	37	1133
1943	1xpr:F	X-ray	3.15	2004	1166	93.6172	407 - 416	10	-1	0.768537	1.64638	1	4	4	40	1133
1944	1xpo:E	X-ray	3.15	2004	1166	93.4647	126 - 142	17	-1	0.768742	1.09475	0.933333	3.66667	3	55	1133
1945	1xpo:E	X-ray	3.15	2004	1166	93.6172	407 - 416	10	-1	0.721596	1.86343	1	4	4	40	1133
1946	1pvo:A	X-ray	3	2003	1166	93.1107	126 - 140	15	-1	0.947112	0.708921	1	3	3	39	1133
1947	1pvo:A	X-ray	3	2003	1166	93.6172	407 - 416	10	-1	0.730403	1.82262	1	4	4	40	1133
1948	6wa8:C	X-ray	3.3	2020	1166	94.0205	129 - 142	14	-1	0.804073	0.806917	0.928571	3.78571	3	53	1133
1949	6wa8:C	X-ray	3.3	2020	1166	94.181	407 - 415	9	-1	0.734575	1.80332	1	4.11111	4	37	1133
1950	1xpr:A	X-ray	3.15	2004	1166	92.9081	125 - 141	17	-1	0.86696	1.1752	1	3.33333	3	50	1133
1951	1xpr:A	X-ray	3.15	2004	1166	93.6172	407 - 416	10	-1	0.657458	2.16543	1	4	4	40	1133
1952	1pvo:D	X-ray	3	2003	1166	93.341	126 - 141	16	-1	0.794726	0.874432	0.928571	3.57143	3	50	1133
1953	1pvo:D	X-ray	3	2003	1166	93.6172	407 - 416	10	-1	0.887065	1.07043	1	4	4	40	1133
1954	1pvo:E	X-ray	3	2003	1166	93.341	126 - 141	16	-1	0.794442	0.876426	0.928571	3.57143	3	50	1133
1955	1pvo:E	X-ray	3	2003	1166	93.6172	407 - 416	10	-1	0.86291	1.19575	1	4	4	40	1133
1956	4v7o:B8	X-ray	3.005	2009	8482	88.2379	248 - 253	6	-1	0.592806	1.24221	0.833333	3.83333	4	23	2098
1957	4v7o:B8	X-ray	3.005	2009	8482	93.2839	313 - 329	17	-1	0.811581	0.9073	0.941176	6.41176	6	109	2098
1958	4v7o:B5	X-ray	3.005	2009	8482	88.2379	248 - 253	6	-1	0.592936	1.24127	0.833333	3.83333	4	23	2098
1959	4v7o:B5	X-ray	3.005	2009	8482	93.2839	313 - 329	17	-1	0.812844	0.898853	0.941176	6.41176	6	109	2098
1960	4v7o:A8	X-ray	3.005	2009	8482	88.2379	248 - 253	6	-1	0.592504	1.24437	0.833333	3.83333	4	23	2098
1961	4v7o:A8	X-ray	3.005	2009	8482	93.2839	313 - 329	17	-1	0.811886	0.905262	0.941176	6.41176	6	109	2098
1962	4v7o:A6	X-ray	3.005	2009	8482	88.2379	248 - 253	6	-1	0.593787	1.23518	0.833333	3.83333	4	23	2098
1963	4v7o:A6	X-ray	3.005	2009	8482	93.2839	313 - 329	17	-1	0.813062	0.897389	0.941176	6.41176	6	109	2098
1964	7v3g:G	EM	3.3	2021	10391	94.2285	50 - 54	5	1	0.526131	1.39565	0.8	7	7	35	311
1965	2wp8:A	X-ray	3	2009	2852	90.2871	173 - 178	6	1	0.85614	1.22976	1	3.83333	4	23	739
1966	2qag:C	X-ray	4	2007	2579	75.8981	71 - 80	10	-3	0.710725	1.91393	1	3.3	3.5	33	673
1967	6qb8:q	EM	3.97	2018	18100	88.7604	174 - 193	20	1	0.737492	1.41904	0.95	5	5.5	100	1364
1968	6qb8:Q	EM	3.97	2018	18100	88.7604	174 - 193	20	1	0.73708	1.42121	0.95	5	5.5	100	1364
1969	6ylf:xP1	EM	4.2	2020	4800	87.4378	48 - 54	7	1	0.802099	1.49015	1	5	4	35	1604
1970	4zsn:RZ	X-ray	3.6	2015	1506	90.7549	146 - 150	5	-1	0.563532	2.64021	1	5.8	5	29	459
1971	5zlu:s	EM	3.6	2018	1506	88.0429	1 - 10	10	-3	0.729056	1.82886	1	5.1	5	51	459
1972	5zlu:s	EM	3.6	2018	1506	91.1332	53 - 63	11	1	0.599811	2.45045	1	6.27273	6	69	459
1973	5zlu:s	EM	3.6	2018	1506	91.0501	114 - 131	18	1	0.720229	1.86977	1	5.33333	5	96	459
1974	4w4g:RZ	X-ray	3.3	2014	1506	90.7549	146 - 150	5	-1	0.564665	2.63413	1	5.8	5	29	459
1975	5imq:r	EM	3.8	2016	1506	88.0429	1 - 10	10	-3	0.583592	1.86859	0.9	5.1	5	51	459
1976	5imq:r	EM	3.8	2016	1506	90.7944	52 - 63	12	1	0.707512	1.29956	0.916667	5.91667	6	71	459
1977	5imq:r	EM	3.8	2016	1506	91.4968	116 - 131	16	1	0.635539	1.85644	0.9375	5.3125	5	85	459
1978	4v4x:BY	X-ray	5	2006	1506	88.0429	1 - 10	10	-3	0.519533	2.24317	0.9	5.1	5	51	459
1979	4v4x:BY	X-ray	5	2006	1506	90.7944	52 - 63	12	1	0.577383	2.02432	0.916667	5.91667	6	71	459
1980	4v4x:BY	X-ray	5	2006	1506	90.8563	113 - 131	19	1	0.612324	2.04735	0.947368	5.21053	5	99	459
1981	4ypb:RZ	X-ray	3.4	2015	1506	90.7549	146 - 150	5	-1	0.565521	2.62955	1	5.8	5	29	459
1982	4yzv:RZ	X-ray	3.1	2015	1506	90.7549	146 - 150	5	-1	0.563532	2.64021	1	5.8	5	29	459
1983	4v4z:BY	X-ray	4.51	2006	1506	85.829	1 - 7	7	-3	0.736938	1.7924	1	5.14286	5	36	459
1984	4v4z:BY	X-ray	4.51	2006	1506	90.7944	52 - 63	12	1	0.725128	1.84705	1	5.91667	6	71	459
1985	4v4z:BY	X-ray	4.51	2006	1506	91.4968	116 - 131	16	1	0.667141	2.11906	1	5.3125	5	85	459
1986	6gsk:D5	X-ray	3.36	2018	1506	88.4937	108 - 114	7	1	0.6522	2.19077	1	4.71429	5	33	459
1987	6xox:A	EM	3.1	2020	20611	96.7433	44 - 52	9	-4	0.705706	1.93731	1	6.55556	6	59	797
1988	6tu5:BBB	X-ray	3.325	2020	19317	88.1651	502 - 506	5	1	0.57197	2.59521	1	5.6	6	28	1769
1989	6tu5:EEE	X-ray	3.325	2020	19317	88.1651	502 - 506	5	1	0.625684	2.3204	1	5.6	6	28	1769
1990	2fug:V	X-ray	3.3	2006	2140	84.5991	35 - 50	16	3	0.671798	1.66572	0.9375	5.875	6	94	1056
1991	2fug:V	X-ray	3.3	2006	2140	92.3799	263 - 270	8	1	0.879354	1.11121	1	5.25	5.5	42	1056
1992	2fug:D	X-ray	3.3	2006	2140	84.5991	35 - 50	16	3	0.672134	1.66395	0.9375	5.875	6	94	1056
1993	2fug:D	X-ray	3.3	2006	2140	92.3799	263 - 270	8	1	0.881158	1.10174	1	5.25	5.5	42	1056
1994	2fug:4	X-ray	3.3	2006	2140	84.5991	35 - 50	16	3	0.674274	1.65269	0.9375	5.875	6	94	1056
1995	2fug:4	X-ray	3.3	2006	2140	92.3799	263 - 270	8	1	0.881891	1.09788	1	5.25	5.5	42	1056
1996	2fug:M	X-ray	3.3	2006	2140	84.5991	35 - 50	16	3	0.671244	1.66863	0.9375	5.875	6	94	1056
1997	2fug:M	X-ray	3.3	2006	2140	92.3799	263 - 270	8	1	0.879633	1.10975	1	5.25	5.5	42	1056
1998	3gzu:B	EM	3.8	2009	3757	92.3572	404 - 437	34	2	0.837691	1.32053	1	4.875	5	156	1930
[truncated: 10,675 more rows]
